# Supplementary material for: The co-expression networks of differentially expressed RBPs with TFs and LncRNAs related to clinical TNM stages of cancers
Source: PeerJ. 2019 Sep 17;7:e7696. doi: 10.7717/peerj.7696 (PMC6753928; doi:10.7717/peerj.7696)
Supplement: Table S1 [file peerj-07-7696-s008.xlsx]

## Sheet: Table S1
Table S1. The expression deviation of RBPs and non-RBPs in 20 cancer types and normal tissues
		RBPs			Non-RBPs			Relative deviation
Type	Cancers	In cancer	In normal	Relative deviation of RBPs	In cancer	In normal	Relative deviation of non-RBPs
1	BLCA	6.38182	0.270834	23.5636	4.84545	0.751653	6.4464	3.65531
2	KICH	7.48371	2.21699	3.37562	4.7834	2.47007	1.93655	1.74311
3	KIRC	13.8564	0.384506	36.0369	5.09993	0.41733	12.2204	2.94892
4	KIRP	12.2082	0.759174	16.0809	5.94232	0.743703	7.99018	2.01259
5	COAD	10.3764	0.37154	27.9281	4.69762	1.2769	3.67892	7.59137
6	READ	4.20051	0.369221	11.3767	2.32152	0.93122	2.49299	4.56347
7	STAD	4.14758	0.664485	6.24179	3.67914	2.63149	1.39812	4.46441
8	LUAD	5.99588	0.609845	9.83181	3.63739	1.53842	2.36436	4.15834
9	LUSC	6.77672	0.479817	14.1235	3.26812	1.14425	2.85612	4.94501
10	LIHC	8.0797	3.93378	2.05393	7.79114	7.27564	1.07085	1.91803
11	CHOL	3.2369	2.39841	1.3496	3.64424	6.0689	0.600477	2.24755
12	BRCA	6.85894	0.495152	13.8522	4.826	0.444817	10.8494	1.27677
13	CESC	9.6831	1.79515	5.39404	5.53203	1.09385	5.05741	1.06656
14	UCEC	8.86942	0.662594	13.3859	3.81085	0.381204	9.99687	1.33901
15	PRAD	2.31925	0.814939	2.84592	3.2901	3.27431	1.00482	2.83226
16	PAAD	0.15	0.714575	0.209915	0.15	1.20546	0.124434	1.68696
17	THCA	4.61169	1.08215	4.26158	4.96397	1.57905	3.14365	1.35562
18	HNSC	4.18391	1.5179	2.75638	3.49378	3.39776	1.02826	2.68063
19	GBM	6.81899	0.866153	7.87274	2.38889	1.64142	1.45538	5.40942
20	PCPG	0.415005	0.681201	0.609226	0.790106	0.784862	1.00668	0.605182
