# Supplementary material for: The co-expression networks of differentially expressed RBPs with TFs and LncRNAs related to clinical TNM stages of cancers
Source: PeerJ. 2019 Sep 17;7:e7696. doi: 10.7717/peerj.7696 (PMC6753928; doi:10.7717/peerj.7696)
Supplement: Table S4 [file peerj-07-7696-s011.xlsx]

## Sheet: COUNT
Cancer	patient_count
BLCA	379
BRCA	1097
CESC	257
CHOL	45
COAD	452
KICH	52
KIRC	535
KIRP	275
LIHC	374
LUAD	518
LUSC	500
READ	168
STAD	441
Total Patient	5093

## Sheet: BLCA
bcr_patient_barcode	stage_tnm_M	stage_tnm_N	stage_tnm_T
TCGA-CF-A3MF	M0	N0	T3
TCGA-BL-A13J	M0	N2	T4
TCGA-CU-A0YO	MX	N2	T3a
TCGA-XF-AAN0	M0	N2	T4a
TCGA-GV-A3QG	MX	N3	T3a
TCGA-GV-A3QF	MX	N2	T3b
TCGA-CU-A3YL	M0	N0	T4a
TCGA-DK-AA74	M0	N0	T3
TCGA-FD-A5BZ	MX	N1	T3a
TCGA-ZF-A9RM	MX	N0	T0
TCGA-XF-A8HC	MX	N2	T3a
TCGA-FD-A3SL	M1	N2	T4a
TCGA-DK-A2I1	M0	N0	T2b
TCGA-DK-A1AB	M0	N2	T4a
TCGA-FD-A6TD	MX	N0	T3a
TCGA-DK-AA6M	M0	N0	T2
TCGA-FD-A6TB	MX	N0	T3a
TCGA-ZF-AA4R	MX	N1	T3a
TCGA-XF-AAMX	MX	N0	T3b
TCGA-GC-A6I3	MX	N1	T3a
TCGA-XF-A9T5	MX	N1	T3a
TCGA-2F-A9KO	M0	N1	T3
TCGA-FD-A62S	MX	N0	T3b
TCGA-XF-A8HG	MX	N0	T3b
TCGA-E7-A7XN	M0	N0	T3
TCGA-CF-A9FH	M0	N0	T2
TCGA-ZF-A9R4	M0	NX	T2
TCGA-FD-A43U	MX	N2	T4a
TCGA-CF-A8HX	M0	N0	T2
TCGA-FD-A43S	MX	N0	T3b
TCGA-GU-AATP	MX	N2	T2
TCGA-ZF-AA53	M0	NX	T2
TCGA-ZF-A9R3	M0	NX	T2
TCGA-UY-A9PD	MX	N0	T3a
TCGA-ZF-AA5P	M0	N2	T2b
TCGA-BT-A42F	MX	N1	T4a
TCGA-GV-A3JX	MX	N0	T3b
TCGA-HQ-A5ND	M0	N1	T3b
TCGA-E7-A4IJ	M0	NX	T2b
TCGA-ZF-AA4W	MX	N0	T3b
TCGA-5N-A9KI	MX	NX	T4
TCGA-XF-A9SG	MX	N0	T2a
TCGA-4Z-AA7S	M0	N0	T4a
TCGA-GV-A3QK	M0	N2	T4a
TCGA-FD-A3SS	MX	N3	T4
TCGA-2F-A9KR	M0	N0	T3a
TCGA-UY-A9PE	MX	N2	T2b
TCGA-DK-A6B1	M0	N0	T2a
TCGA-XF-AAN5	MX	N0	T3b
TCGA-GV-A40G	MX	N0	T2a
TCGA-GU-A42P	M0	N1	T3a
TCGA-K4-A83P	MX	N1	T4a
TCGA-4Z-AA7N	M0	N0	T3a
TCGA-DK-A2I6	M0	N1	T2b
TCGA-4Z-AA7O	M0	N0	T2a
TCGA-E7-A85H	M0	N0	T3
TCGA-DK-A3IM	M0	N0	T3
TCGA-E5-A4TZ	MX	N2	T4b
TCGA-BT-A0S7	MX	N0	T4a
TCGA-K4-A3WU	MX	N0	T4a
TCGA-S5-A6DX	MX	N2	T4a
TCGA-CU-A3KJ	M0	N0	T3b
TCGA-G2-AA3B	M0	N0	T2
TCGA-DK-A1AF	M0	N2	T3
TCGA-BT-A20J	MX	N0	T2b
TCGA-2F-A9KW	MX	N0	T3b
TCGA-DK-A3X2	M0	N2	T3
TCGA-E7-A97Q	MX	N3	T4a
TCGA-E7-A6ME	M0	NX	T2b
TCGA-E7-A7DU	M0	N0	T3
TCGA-XF-AAMJ	M0	N0	T3b
TCGA-DK-A3IN	M0	N0	T4a
TCGA-K4-A6FZ	MX	N0	T3a
TCGA-GC-A3RB	M0	N0	T3b
TCGA-XF-A9SV	M1	N2	T4a
TCGA-DK-A6AV	M0	N0	T2a
TCGA-4Z-AA7R	M0	N0	T4b
TCGA-CF-A3MG	M0	N0	T2
TCGA-GC-A3WC	MX	N0	T3
TCGA-DK-A3IL	M0	N2	T3
TCGA-UY-A8OD	MX	N0	T2b
TCGA-BT-A20Q	M0	N2	T3b
TCGA-FD-A62N	MX	N0	T3b
TCGA-BT-A20N	MX	N0	T3a
TCGA-FD-A5BY	MX	N0	T3a
TCGA-E7-A6MF	M0	NX	T2a
TCGA-FD-A3B3	MX	N0	T3
TCGA-UY-A9PA	MX	N0	T3a
TCGA-DK-AA6S	M0	N0	T3b
TCGA-CF-A47X	M0	N0	T2
TCGA-CF-A7I0	M0	N0	T2
TCGA-UY-A78P	MX	N0	T2
TCGA-GD-A3OQ	MX	N1	T4a
TCGA-CF-A47V	M0	N0	T2
TCGA-BT-A42E	M0	N0	T3a
TCGA-E7-A677	M0	N0	T2b
TCGA-FD-A5C1	MX	N0	T3b
TCGA-GC-A4ZW	M0	N0	T3a
TCGA-ZF-AA4U	MX	NX	T4a
TCGA-K4-A4AC	MX	N0	T2b
TCGA-BT-A42B	MX	N1	T3a
TCGA-FD-A5BV	MX	N0	T3b
TCGA-CU-A0YN	M0	N0	T3a
TCGA-YF-AA3M	MX	NX	T2a
TCGA-CF-A3MH	M0	N0	T2
TCGA-XF-AAMY	MX	N0	T3b
TCGA-XF-A9SM	MX	N0	T3b
TCGA-FJ-A871	MX	NX	T3b
TCGA-FD-A3SR	MX	N2	T4a
TCGA-CF-A1HS	M0	N0	T3
TCGA-DK-AA6R	M0	N1	T4
TCGA-FD-A3B4	MX	N0	T4a
TCGA-BT-A20U	M0	N0	T3a
TCGA-XF-AAMH	MX	N1	T3b
TCGA-GC-A6I1	MX	N0	T2b
TCGA-ZF-AA52	MX	NX	T3a
TCGA-XF-AAMG	MX	N0	T4a
TCGA-FD-A3SM	M1	N2	T3a
TCGA-DK-A1A7	M0	N2	T3
TCGA-XF-A9T8	MX	N0	T3b
TCGA-CU-A5W6	M0	N0	T4a
TCGA-LC-A66R	MX	N2	T4a
TCGA-4Z-AA82	M0	N1	T2a
TCGA-GC-A3I6	M0	N0	T3a
TCGA-FD-A5BX	MX	N1	T3b
TCGA-UY-A8OC	MX	N1	T4
TCGA-DK-A3IQ	M0	N0	T3
TCGA-XF-AAN4	MX	N0	T3b
TCGA-XF-A9T4	MX	N1	T2b
TCGA-E7-A5KE	M0	N0	T2a
TCGA-XF-A9T2	MX	N0	T3b
TCGA-GU-A762	MX	N2	T4a
TCGA-BT-A3PK	MX	N0	T2b
TCGA-FD-A5BU	MX	N0	T2b
TCGA-E7-A519	M0	NX	T2b
TCGA-FD-A6TC	MX	N0	T4a
TCGA-SY-A9G0	M0	N1	T4
TCGA-4Z-AA81	M0	N0	T2b
TCGA-UY-A78M	MX	N2	T2
TCGA-K4-A5RI	MX	N0	T3a
TCGA-GC-A3RD	M0	N0	T3a
TCGA-KQ-A41S	MX	NX	T4a
TCGA-DK-A2HX	M0	N2	T3
TCGA-DK-A1AA	M0	N0	T3
TCGA-4Z-AA7M	M0	N0	T3a
TCGA-FD-A3SO	MX	N1	T3a
TCGA-E7-A6MD	M0	N1	T4a
TCGA-DK-A1A3	M0	N2	T3
TCGA-E7-A4XJ	M0	N0	T2
TCGA-CF-A47Y	M0	N0	T2
TCGA-K4-A54R	MX	N0	T2b
TCGA-FD-A6TF	M1	N2	T3b
TCGA-4Z-AA89	M0	N0	T4b
TCGA-DK-AA6W	M0	N0	T2
TCGA-XF-A9T0	MX	N0	T3b
TCGA-DK-A3IS	M0	N0	T2a
TCGA-FD-A43X	MX	N0	T2a
TCGA-2F-A9KP	MX	N2	T3a
TCGA-4Z-AA83	M0	N0	T2a
TCGA-XF-A8HB	MX	N0	T2b
TCGA-ZF-AA4T	MX	N2	T4
TCGA-FD-A3B6	MX	N0	T2b
TCGA-K4-AAQO	MX	N0	T3a
TCGA-GC-A3YS	MX	N1	T3a
TCGA-DK-A3IU	M0	N0	T2b
TCGA-XF-AAMZ	MX	N2	T3a
TCGA-FD-A3SN	MX	N0	T3b
TCGA-FJ-A3Z7	MX	N2	T4a
TCGA-KQ-A41Q	MX	N0	T3b
TCGA-GU-A42Q	M0	N0	T3b
TCGA-E7-A97P	M0	NX	T2
TCGA-FD-A43Y	MX	N0	T4
TCGA-XF-AAMT	MX	N2	T3b
TCGA-DK-A2I2	M0	N3	T3
TCGA-CF-A27C	M0	N0	T3
TCGA-E7-A3X6	M0	NX	T2
TCGA-CF-A5UA	M0	N0	T2
TCGA-SY-A9G5	M0	N0	T4a
TCGA-BT-A3PH	MX	N2	T3b
TCGA-E7-A678	M0	N0	T3
TCGA-DK-A3WX	M0	N0	T3
TCGA-BT-A20O	MX	N0	T3a
TCGA-FD-A6TE	MX	N2	T3a
TCGA-XF-A9SZ	MX	N2	T3b
TCGA-XF-AAN8	MX	N0	T3b
TCGA-GD-A76B	MX	N0	T2b
TCGA-ZF-AA56	MX	N0	T4a
TCGA-K4-A3WV	MX	N0	T2b
TCGA-UY-A8OB	MX	N1	T3a
TCGA-BT-A20P	M0	N0	T3a
TCGA-G2-AA3F	M0	N1	T3
TCGA-ZF-AA54	MX	NX	T3
TCGA-DK-A6B0	M0	N0	T2b
TCGA-PQ-A6FN	MX	N0	T3a
TCGA-GD-A2C5	MX	N2	T3a
TCGA-XF-AAN2	MX	N0	T2b
TCGA-FD-A3NA	MX	N0	T2b
TCGA-E7-A7DV	MX	N3	T4
TCGA-GV-A3QI	MX	N0	T3b
TCGA-DK-AA6Q	M0	N1	T3
TCGA-DK-A1AG	M0	N0	T3
TCGA-4Z-AA7Q	M0	NX	T3a
TCGA-XF-A9SI	MX	N0	T2b
TCGA-5N-A9KM	MX	N0	T4a
TCGA-XF-A8HE	MX	N0	T3b
TCGA-XF-AAML	MX	N0	T2b
TCGA-XF-AAN1	M0	N0	T4a
TCGA-FD-A3N6	MX	N0	T2b
TCGA-XF-A9SU	MX	N1	T3b
TCGA-XF-AAN7	MX	N1	T3a
TCGA-C4-A0F6	M0	N0	T3b
TCGA-GV-A6ZA	MX	N0	T2b
TCGA-FD-A6TK	MX	N0	T3a
TCGA-DK-A1AE	M0	N0	T3
TCGA-XF-AAMR	MX	N0	T3b
TCGA-FD-A6TI	MX	N1	T4b
TCGA-G2-AA3D	M0	N2	T3
TCGA-CF-A47W	M0	N0	T2
TCGA-FD-A3SJ	MX	N2	T2b
TCGA-DK-A2I4	M0	N0	T3b
TCGA-GU-A42R	MX	N2	T4a
TCGA-BT-A0YX	M0	N0	T3b
TCGA-BL-A3JM	M0	N0	T3
TCGA-DK-A3WY	M0	N0	T3
TCGA-DK-A6B5	M0	N2	T4a
TCGA-E5-A4U1	M0	N0	T2b
TCGA-BT-A20X	M0	N2	T4a
TCGA-KQ-A41O	M0	N1	T3
TCGA-LT-A8JT	M0	N0	T2a
TCGA-4Z-AA7Y	M0	N0	T2a
TCGA-XF-A9T6	MX	N0	T3b
TCGA-GU-AATQ	MX	N0	T3b
TCGA-E7-A7PW	M0	NX	T3a
TCGA-GD-A3OP	MX	N2	T4a
TCGA-ZF-A9RF	M0	NX	T1
TCGA-DK-A1AD	M0	N2	T3b
TCGA-DK-A3IK	M0	N2	T3
TCGA-ZF-A9RD	MX	N2	T3a
TCGA-FD-A3SP	MX	N0	T3b
TCGA-DK-A3X1	M0	N0	T3
TCGA-BT-A20V	M0	N2	T4a
TCGA-XF-A9SY	MX	N2	T3b
TCGA-FD-A3B5	MX	N1	T2b
TCGA-UY-A9PF	MX	N2	T3a
TCGA-KQ-A41N	M0	N0	T3b
TCGA-G2-A2EO	M0	N0	T3a
TCGA-XF-A9SW	MX	N2	T3b
TCGA-XF-A9SH	M0	N0	T2b
TCGA-DK-AA6L	MX	N1	T3
TCGA-ZF-AA5N	M1	NX	T2
TCGA-GD-A6C6	MX	N0	T3a
TCGA-FD-A6TH	MX	N2	T3
TCGA-2F-A9KQ	M0	N0	T3a
TCGA-K4-A5RJ	MX	N0	T2b
TCGA-DK-A1AC	M0	N0	T3b
TCGA-C4-A0F7	M0	N2	T4b
TCGA-XF-AAMQ	MX	N0	T2a
TCGA-K4-A4AB	MX	N0	T4a
TCGA-ZF-A9RG	MX	N0	T3b
TCGA-UY-A9PH	MX	N0	T2b
TCGA-XF-AAN3	MX	N2	T3b
TCGA-2F-A9KT	M0	N0	T2b
TCGA-PQ-A6FI	MX	N0	T2a
TCGA-YC-A8S6	MX	N0	T2a
TCGA-DK-A1A6	M0	N1	T2a
TCGA-XF-A8HI	MX	N2	T2b
TCGA-GC-A3OO	M0	N0	T2b
TCGA-4Z-AA84	M1	N2	T3a
TCGA-XF-AAME	MX	N0	T2b
TCGA-G2-AA3C	M0	N1	T3b
TCGA-XF-A9T3	MX	N2	T3b
TCGA-XF-A9ST	MX	N0	T3b
TCGA-DK-AA75	M0	N0	T3
TCGA-CF-A9FL	M0	N0	T3b
TCGA-H4-A2HO	MX	N0	T4a
TCGA-FD-A5C0	MX	N2	T3a
TCGA-DK-A6B2	M0	N1	T3
TCGA-DK-AA71	M0	N0	T2b
TCGA-CF-A3MI	M0	N0	T2
TCGA-MV-A51V	M0	N0	T3a
TCGA-K4-A6MB	MX	N1	T3b
TCGA-ZF-AA58	MX	N2	T3a
TCGA-GU-A766	MX	N0	T2a
TCGA-CU-A0YR	M0	N2	T2
TCGA-XF-A8HD	MX	N0	T3a
TCGA-CF-A9FF	M0	N0	T2
TCGA-UY-A9PB	MX	N0	T3a
TCGA-FD-A43N	MX	N0	T3a
TCGA-ZF-A9RC	MX	N0	T3a
TCGA-DK-A1A5	M0	N0	T2b
TCGA-XF-A8HF	M0	N0	T3a
TCGA-KQ-A41R	MX	N0	T2
TCGA-DK-A3IT	M0	N0	T3
TCGA-ZF-A9R0	M0	NX	T3b
TCGA-XF-AAMF	MX	N2	T4
TCGA-CF-A47T	M0	N0	T2
TCGA-XF-A9SX	MX	N2	T3b
TCGA-FD-A3N5	MX	N0	T2b
TCGA-ZF-A9R1	M0	N1	T3b
TCGA-ZF-AA4V	M0	N0	T3b
TCGA-BT-A2LA	M0	N0	T3a
TCGA-GV-A3JV	MX	N1	T3b
TCGA-ZF-AA51	M0	NX	T2
TCGA-FD-A62O	MX	N2	T3a
TCGA-FD-A43P	MX	N0	T2a
TCGA-HQ-A2OE	MX	N2	T2a
TCGA-GU-A764	MX	N0	T2b
TCGA-BL-A13I	M0	N0	T3
TCGA-FD-A62P	MX	N0	T2b
TCGA-K4-A3WS	MX	N0	T3a
TCGA-E5-A2PC	MX	N1	T2b
TCGA-ZF-A9R9	MX	N2	T3b
TCGA-ZF-A9R5	M0	N0	T3
TCGA-DK-AA77	M0	N0	T2a
TCGA-ZF-A9R2	M0	N0	T2b
TCGA-DK-A6AW	M0	N0	T2a
TCGA-GU-AATO	MX	N2	T4a
TCGA-GU-A767	MX	N2	T3b
TCGA-4Z-AA87	M0	N0	T4a
TCGA-UY-A78O	MX	N0	T2
TCGA-CF-A5U8	M0	N0	T2
TCGA-CU-A72E	M0	N2	T3b
TCGA-CF-A8HY	M0	N0	T2
TCGA-GV-A3JW	MX	NX	T2
TCGA-XF-A9SL	MX	N2	T3a
TCGA-C4-A0EZ	M1	N1	T3a
TCGA-KQ-A41P	M1	N3	T3b
TCGA-BL-A0C8	M0	NX	T1
TCGA-4Z-AA86	M0	N1	T3a
TCGA-HQ-A2OF	M0	N0	T3b
TCGA-BT-A2LD	M0	N1	T3a
TCGA-G2-A2ES	M0	N0	T3b
TCGA-XF-A9SJ	MX	N2	T3b
TCGA-C4-A0F1	M0	N0	T3b
TCGA-4Z-AA80	M0	N0	T2a
TCGA-XF-A9SK	MX	N1	T3b
TCGA-E7-A5KF	M0	N0	T2a
TCGA-FT-A61P	MX	N2	T3b
TCGA-FD-A6TG	MX	N2	T3a
TCGA-XF-A9SP	MX	N0	T3b
TCGA-E7-A8O8	M0	N0	T2
TCGA-FD-A3B8	MX	N0	T2b
TCGA-XF-A8HH	M0	N2	T3b
TCGA-ZF-A9RN	M0	NX	T3b
TCGA-BT-A20T	M0	N1	T3b
TCGA-GV-A3JZ	MX	N3	T4a
TCGA-UY-A78N	MX	N1	T2
TCGA-BT-A20W	M0	N0	T2b
TCGA-FD-A5BS	MX	N0	T3b
TCGA-C4-A0F0	M0	N0	T2b
TCGA-S5-AA26	MX	N0	T3a
TCGA-CF-A47S	M0	N0	T2
TCGA-FT-A3EE	MX	N0	T4a
TCGA-FJ-A3Z9	M0	N0	TX
TCGA-ZF-AA5H	M0	N2	T3b
TCGA-GU-A763	M0	N0	T4
TCGA-R3-A69X	M0	N0	T3a
TCGA-YF-AA3L	MX	N0	T2b
TCGA-BL-A5ZZ	MX	N0	T4a
TCGA-FD-A5BR	MX	N0	T2b
TCGA-HQ-A5NE	M0	N0	T3
TCGA-ZF-AA4X	M0	NX	T2
TCGA-E7-A541	MX	N0	T2b
TCGA-4Z-AA7W	M0	N0	T2a
TCGA-GC-A3BM	M0	N0	T2b
TCGA-DK-A3WW	M0	N0	T3
TCGA-FD-A6TA	MX	N2	T3b
TCGA-BT-A2LB	M0	N0	T3a
TCGA-GC-A3RC	M0	N0	T2b
TCGA-K4-A5RH	MX	N0	T3a
TCGA-CU-A3QU	M0	N1	T2b
TCGA-FD-A5BT	MX	N0	T3b
TCGA-CF-A1HR	M0	N0	T3
TCGA-BT-A3PJ	M0	N0	T3b
TCGA-FD-A3B7	MX	N0	T3a
TCGA-CF-A9FM	M0	N0	T1
TCGA-E7-A8O7	M0	N0	T2
TCGA-FD-A3SQ	MX	N2	T3a
TCGA-BT-A20R	M0	N1	T3b

## Sheet: BRCA
bcr_patient_barcode	stage_tnm_M	stage_tnm_N	stage_tnm_T
TCGA-GM-A3NW	M0	N0 (i-)	T2
TCGA-AO-A0JJ	M0	N1a	T2
TCGA-A7-A13D	M0	N0 (i-)	T2
TCGA-C8-A274	M0	N0	T2
TCGA-D8-A1Y1	MX	N1a	T3
TCGA-A8-A0AD	M0	N0	T1c
TCGA-A8-A095	M0	N0	T1c
TCGA-A8-A08G	M0	N0	T2
TCGA-E9-A248	M0	N0 (i-)	T2
TCGA-B6-A3ZX	M1	N1	T3
TCGA-C8-A26V	M0	N2	T3
TCGA-D8-A1JH	M0	N0	T1c
TCGA-PE-A5DD	M0	N0	T2
TCGA-A2-A0EN	M0	N0 (i+)	T2
TCGA-BH-A8FZ	M0	N0	T1b
TCGA-LL-A7T0	M0	N1a	T2
TCGA-E2-A2P6	M0	N1	T2
TCGA-C8-A12Y	M0	N1	T2
TCGA-BH-A209	M0	N0	T1c
TCGA-E9-A1R5	M0	N0	T1c
TCGA-AR-A1AP	M0	N0	T1
TCGA-E2-A1LH	M0	N0	T1c
TCGA-AC-A5EI	MX	N1mi	T1c
TCGA-BH-A0DG	M0	N0	T2
TCGA-B6-A409	M0	N2a	T1c
TCGA-E2-A1LB	M0	N1	T2
TCGA-B6-A0WS	MX	NX	T1c
TCGA-C8-A132	M0	N1	T2
TCGA-A7-A5ZX	M0	N3a	T2
TCGA-D8-A146	MX	N0	T2
TCGA-AN-A0XS	M0	N2	T2
TCGA-BH-A1F5	M0	N1a	T1c
TCGA-B6-A0RE	M0	N0 (i-)	TX
TCGA-AR-A252	M0	N0	T1
TCGA-BH-A0BA	M0	N3a	T3
TCGA-BH-A0HL	M0	N1a	T2
TCGA-E9-A3Q9	M0	N3	T3
TCGA-BH-A28Q	M0	N1a	T2
TCGA-AO-A03T	M0	N1a	T2
TCGA-D8-A1J8	M0	N1a	T2
TCGA-BH-A18S	M0	N0	T1c
TCGA-A8-A09X	M0	N3a	T2
TCGA-D8-A27L	M0	N2a	T1c
TCGA-AC-A4ZE	M0	N0	T3
TCGA-AO-A0JF	M0	N1a	T1c
TCGA-D8-A27N	M0	N2a	T2
TCGA-GM-A3XG	M0	N1a	T3
TCGA-AR-A0TW	M0	N1	T3
TCGA-A2-A3KD	M0	N1mi	T3
TCGA-E9-A1NI	M0	N0	T2
TCGA-B6-A0WZ	M0	N1b	T2
TCGA-BH-A0DD	M0	N1a	T2
TCGA-D8-A1XB	M0	N1a	T2
TCGA-BH-A8G0	M0	N1a	T2
TCGA-E9-A1NH	M0	N1	T2
TCGA-AO-A0J2	M0	N0 (i-)	T1c
TCGA-BH-A0BO	M0	N0	T1b
TCGA-E9-A1NG	M0	N0	T2
TCGA-D8-A141	M0	N1	T1c
TCGA-D8-A27W	M0	N0	T4b
TCGA-A8-A09D	M0	N1	T2
TCGA-AO-A12G	M0	N0 (i+)	T2
TCGA-D8-A73W	MX	N1a	T3
TCGA-D8-A1X5	MX	N3a	T2
TCGA-C8-A27A	M0	N1	T2
TCGA-BH-A0DK	M0	N0 (i-)	T2
TCGA-AR-A0TQ	M0	N1	T3
TCGA-A7-A3J0	M0	N0	T2
TCGA-BH-A0B6	M0	N0	T1c
TCGA-EW-A1OX	MX	N0	T2
TCGA-AC-A3TN	MX	N0	T3
TCGA-A8-A099	MX	N3a	T4b
TCGA-5L-AAT1	M1	N0	T2
TCGA-A8-A093	M0	N0	T2
TCGA-AO-A0JI	M0	N1	T1c
TCGA-AR-A24K	M0	N0	T2
TCGA-B6-A0RI	M0	N1b	T4b
TCGA-A8-A06Z	M0	N0	T3
TCGA-A2-A0CV	M0	N1a	T2
TCGA-A8-A06T	M0	N1a	T3
TCGA-A8-A0A9	M0	N0	T2
TCGA-BH-A18H	M0	N0	T1b
TCGA-D8-A1JF	M0	N2a	T1c
TCGA-AR-A0TX	M0	N1	T1
TCGA-E9-A1NA	M0	N0	T2
TCGA-B6-A0X5	M0	N1b	T2
TCGA-LL-A9Q3	MX	N3a	T3
TCGA-AC-A5EH	MX	N1mi	T2
TCGA-A8-A07B	M0	N0	T2
TCGA-E2-A15L	M0	N0	T2
TCGA-AR-A24H	M0	N0	T2
TCGA-BH-A5J0	M0	N0	T1c
TCGA-AR-A24L	M0	N1	T2
TCGA-E2-A1LE	M0	N3a	T2
TCGA-A8-A09Z	M0	N0	T3
TCGA-BH-A0DT	M0	N1a	T1c
TCGA-E9-A1R6	M0	N0	T2
TCGA-AR-A24O	M0	N2	T3
TCGA-BH-A0B7	M0	N1a	T2
TCGA-AC-A3W5	MX	N0	T2
TCGA-E2-A10C	M0	N1a	T2
TCGA-S3-AA14	cM0 (i+)	N0 (i+)	T1
TCGA-AN-A0G0	M0	N0	T2
TCGA-C8-A1HK	M0	N1	T2
TCGA-A8-A08J	M1	N3	T4b
TCGA-B6-A0X0	M0	N0 (i-)	T1c
TCGA-EW-A1P8	M0	N3b	T2
TCGA-A8-A08T	M1	N1a	T2
TCGA-C8-A3M8	M0	N0	T1c
TCGA-UU-A93S	M1	N3b	T4d
TCGA-D8-A1JU	M0	N0	T1c
TCGA-GM-A2DK	M0	N0 (i-)	T1c
TCGA-C8-A137	M0	N1	T2
TCGA-AO-A0J7	M0	N1	T2
TCGA-AC-A23E	MX	N1	T2
TCGA-A1-A0SH	M0	N0 (i-)	T2
TCGA-E2-A1LK	M0	N3a	T4b
TCGA-A2-A1FV	M0	N0 (i+)	T3
TCGA-BH-A0BV	M0	N1a	T2
TCGA-E9-A1R3	M0	N3	T2
TCGA-AC-A2FO	MX	N1	T2
TCGA-AO-A03R	M0	N1a	T2
TCGA-LQ-A4E4	MX	N1a	T3
TCGA-A8-A07U	M0	N2a	T2
TCGA-E9-A1RG	M0	N2	T1c
TCGA-BH-A0AV	M0	N0	T1c
TCGA-AR-A0U0	M0	N1	T2
TCGA-LL-A73Z	M1	NX	T1c
TCGA-A7-A26I	M0	N0	T2
TCGA-A7-A0CH	M0	N0 (i-)	T2
TCGA-BH-A0HO	M0	N1a	T1c
TCGA-BH-A0BZ	M0	N1a	T3
TCGA-AR-A1AQ	M0	N0	T2
TCGA-E9-A1RH	M0	N0	T2
TCGA-OL-A66J	MX	N0	T1c
TCGA-A2-A3XS	M0	N2a	T1
TCGA-BH-A0HQ	M0	N0 (i+)	T2
TCGA-A8-A07O	M0	N0	T2
TCGA-A2-A3Y0	M0	N1a	T2
TCGA-E2-A10E	M0	N1a	T1c
TCGA-BH-A0E0	M0	N3a	T3
TCGA-BH-A0H3	M0	N0	T1c
TCGA-A7-A6VX	M0	N0	T2
TCGA-E2-A150	M0	N0	T2
TCGA-AO-A0JE	M0	N2a	T2
TCGA-EW-A3E8	MX	N0	T3
TCGA-A7-A26E	MX	N1a	T3
TCGA-OL-A5RV	MX	N3	T2
TCGA-D8-A1XF	M0	N0	T2
TCGA-BH-A18Q	M0	N1b	T2
TCGA-A8-A076	M0	N0	T2
TCGA-AN-A0XR	M0	N2	T2
TCGA-EW-A1PE	M0	N1a	T1c
TCGA-AO-A125	M0	N0 (i-)	T2
TCGA-E2-A155	M0	N1a	T2
TCGA-A8-A07G	M0	N1a	T1c
TCGA-A7-A0DC	M0	N0 (i-)	T1c
TCGA-E2-A1L8	M0	N1a	T2
TCGA-BH-A18L	M0	N1mi	T3
TCGA-OL-A6VR	MX	N0	T1b
TCGA-A8-A06Y	M0	N0	T2
TCGA-A8-A08A	M0	N0	T1c
TCGA-PL-A8LZ	M0	N2	T4b
TCGA-A1-A0SB	M0	N0	T1c
TCGA-AN-A0FT	M0	N1	T2
TCGA-B6-A0RO	M0	N1a	T4
TCGA-BH-A0E9	M0	N1a	T2
TCGA-OL-A66I	MX	N1mi	T1c
TCGA-E2-A1IN	M0	N0	T1c
TCGA-C8-A1HI	M0	N2	T2
TCGA-BH-A2L8	M0	N0 (i-)	T2
TCGA-A2-A0CT	M0	N0 (i-)	T2
TCGA-A8-A06O	M0	N0	T1c
TCGA-A2-A0CR	M0	N0	T3
TCGA-EW-A1OY	MX	N0	T2
TCGA-AC-A2FM	M0	N1mi	T2
TCGA-A2-A0EW	M0	N3a	T1b
TCGA-A2-A0YL	M0	N2a	T3
TCGA-A8-A09T	MX	N0	T1c
TCGA-A2-A0CM	M0	N0 (i-)	T2
TCGA-OL-A66H	MX	N1mi	T1c
TCGA-A2-A0D3	M0	N0 (i-)	T1c
TCGA-A2-A0EV	M0	N0 (i-)	T1c
TCGA-AC-A2QH	MX	N0	T3
TCGA-A2-A0T2	M1	N3	T3
TCGA-WT-AB44	MX	N0 (i-)	T1c
TCGA-B6-A0IB	M1	N3	T3
TCGA-A8-A0A2	M0	N0	T2
TCGA-BH-A0W4	M0	N0 (i-)	T2
TCGA-S3-AA0Z	M0	N1a	T2
TCGA-A7-A3IZ	M0	N0 (i+)	T2
TCGA-BH-A0AU	M0	N0	T2
TCGA-AC-A2FK	M0	N3a	T2
TCGA-EW-A6SD	M0	N1a	T2
TCGA-A7-A0DA	M0	N0 (i-)	T2
TCGA-BH-A18M	M0	N1	T3
TCGA-AR-A2LH	M0	N3	T3
TCGA-Z7-A8R5	MX	N1a	T3
TCGA-BH-A0W3	M0	N1a	T1c
TCGA-A8-A09B	M0	N1a	T4b
TCGA-BH-A0B5	M0	N2a	T2
TCGA-OK-A5Q2	MX	N1a	T2
TCGA-AC-A3W6	MX	N1	T3
TCGA-D8-A27I	M0	N2a	T1c
TCGA-A2-A0YD	M0	N0 (i+)	T3
TCGA-AO-A1KS	M0	N0 (i-)	T2
TCGA-B6-A0WV	M0	N1b	T2
TCGA-E9-A1R4	M0	N0	T1c
TCGA-AN-A0FK	M0	N0	T4
TCGA-B6-A0I1	M0	N0	T2
TCGA-A1-A0SD	M0	N0	T2
TCGA-AR-A1AT	M0	N0	T2
TCGA-HN-A2NL	M0	N0	T2
TCGA-AR-A2LM	M0	N1	T1
TCGA-BH-A0BC	M0	N3	T2
TCGA-A8-A06U	M0	N1a	T2
TCGA-A2-A0YH	M0	N2a	T2
TCGA-3C-AAAU	MX	NX	TX
TCGA-D8-A1XL	MX	N1a	T2
TCGA-BH-A0BR	M0	N0	T1c
TCGA-BH-A0B0	M0	N0	T1c
TCGA-AQ-A1H2	MX	N2a	T2
TCGA-EW-A1IW	MX	N1a	T2
TCGA-E2-A1B5	M0	N0	T2
TCGA-AR-A0U1	M0	N1	T2
TCGA-AO-A0J4	M0	N0 (i-)	T1c
TCGA-D8-A1XU	M0	N0	T1c
TCGA-EW-A1IY	MX	N0	T1c
TCGA-E2-A154	M0	N0	T1c
TCGA-AO-A12H	M0	N0 (i-)	T2
TCGA-AR-A1AV	M0	N1	T2
TCGA-AC-A3QQ	MX	N0 (i-)	T1c
TCGA-AR-A1AJ	M0	N0	T1
TCGA-A7-A4SB	M0	N1mi	T3
TCGA-OL-A66P	MX	N0	T2
TCGA-EW-A1P5	M0	N1a	T2
TCGA-AN-A0AT	M0	N0	T2
TCGA-BH-A0DO	M0	N0	T1c
TCGA-AO-A0JD	M0	N1a	T3
TCGA-B6-A0X7	MX	NX	T1c
TCGA-A8-A07Z	M0	N0	T2
TCGA-BH-A0EA	M0	N1a	T1c
TCGA-A7-A13E	MX	N1	T2
TCGA-A2-A04W	M0	N1mi	T2
TCGA-E9-A22G	M0	N0	T2
TCGA-LL-A7SZ	MX	N1a	T2
TCGA-GM-A2DD	M0	N0 (i-)	T1c
TCGA-EW-A3U0	M0	N1a	T3
TCGA-A2-A04N	M0	N0 (i-)	T1c
TCGA-C8-A26Z	M0	N0	T2
TCGA-AN-A0XU	M0	N0	T2
TCGA-E9-A22H	M0	N1	T2
TCGA-AC-A3YJ	MX	N0 (i-)	T2
TCGA-E2-A15A	M0	N3a	T2
TCGA-AR-A2LE	M0	N0	T1
TCGA-AR-A1AH	M0	N1	T2
TCGA-WT-AB41	MX	N1mi	T2
TCGA-EW-A6SB	M0	N0	T2
TCGA-BH-A42U	M0	N0	T2
TCGA-E2-A1IG	M0	N1mi	T2
TCGA-AN-A0AM	M0	N0	T2
TCGA-E2-A9RU	MX	N3a	T2
TCGA-E9-A1RB	M0	N0	T2
TCGA-AN-A0XP	M0	N2	T2
TCGA-PE-A5DE	M0	N0	T2
TCGA-D8-A1XM	M0	N0	T1c
TCGA-AR-A1AL	M0	N1	T3
TCGA-AR-A24P	M0	N0	T1
TCGA-AO-A12E	M0	N0 (i+)	T3
TCGA-E9-A1N4	M0	N2	T2
TCGA-A8-A07L	M0	N1a	T3
TCGA-D8-A73U	M0	N0	T2
TCGA-BH-A1F8	M0	N2	T4b
TCGA-E2-A1LG	M0	N0	T2
TCGA-BH-A0E6	M0	N0 (i-)	T1c
TCGA-BH-A1FU	M0	N0	T1c
TCGA-AR-A1AI	M0	N0	T2
TCGA-C8-A12Z	M0	N1	T2
TCGA-D8-A27P	M0	N0	T1c
TCGA-A2-A4RY	M0	N3a	T3
TCGA-AR-A0TP	M0	N0	T2
TCGA-D8-A1Y0	MX	N2a	T1c
TCGA-E9-A227	M0	N1	T2
TCGA-A7-A0D9	M0	N0 (i-)	T2
TCGA-B6-A0RP	M0	N1b	T2
TCGA-A8-A06R	M0	N1a	T2
TCGA-BH-A0C7	M0	N1mi	T2
TCGA-AN-A0XV	M0	N2	T2
TCGA-AO-A0J5	M1	N1a	T4
TCGA-D8-A1XO	M0	N1a	T2
TCGA-BH-A1EX	M0	N1b	T2
TCGA-BH-A28O	M0	N3	T3a
TCGA-E2-A1B1	M0	N1	T2
TCGA-LD-A7W5	M0	N3a	T2
TCGA-AC-A6IW	MX	N0 (i-)	T2
TCGA-A1-A0SO	M0	N1	T2
TCGA-AR-A0TY	M0	N0	T2
TCGA-LL-A442	MX	N0 (i-)	T2
TCGA-E9-A247	M0	N0 (i-)	T1c
TCGA-GM-A5PX	M0	N1mi	T2
TCGA-AR-A0TR	M0	N1	T2
TCGA-A8-A08I	M0	N0	T2
TCGA-A2-A04R	M0	N0 (i-)	T1
TCGA-AC-A2FE	MX	N3a	T3
TCGA-AN-A0FN	M0	N0	T1c
TCGA-A8-A082	M0	N1a	T2
TCGA-A8-A09V	M0	N0	T2
TCGA-E2-A14T	M0	N0	T2
TCGA-GM-A2DO	M0	N0 (i-)	T1c
TCGA-AQ-A0Y5	MX	N2a	T2
TCGA-D8-A27K	M0	N1a	T2
TCGA-E9-A1N3	M0	N2	T1c
TCGA-A7-A0CE	M0	N0 (i-)	T2
TCGA-E2-A1LS	M0	N0	T1c
TCGA-JL-A3YX	M0	N0	T2
TCGA-A2-A0CY	M0	N1	T2
TCGA-D8-A1JT	M0	N0	T2
TCGA-B6-A0IA	M0	N0 (i-)	T2
TCGA-E9-A295	M0	N0 (i-)	T2
TCGA-E2-A106	M0	N1mi	T1c
TCGA-B6-A0IM	M0	N0 (i-)	T3
TCGA-OL-A5RW	MX	N1	T1c
TCGA-BH-A0BF	M0	N1mi	T2
TCGA-EW-A1PF	M0	N0	T1c
TCGA-B6-A1KI	M0	N0	T1c
TCGA-A8-A0A4	M0	N0	T2
TCGA-BH-A1EV	M0	N1b	T3
TCGA-E2-A1LI	M0	N1	T2
TCGA-EW-A1PH	M0	N1a	T1c
TCGA-E2-A1BC	M0	N0	T1c
TCGA-A1-A0SI	M0	N1a	T2
TCGA-AN-A0FV	M0	N0	T2
TCGA-AO-A0J8	M0	N0 (i+)	T2
TCGA-BH-A0H9	M0	N0 (i-)	T2
TCGA-EW-A2FR	MX	N3a	T1b
TCGA-A8-A09I	M0	N0	T2
TCGA-W8-A86G	MX	N0 (i-)	T2a
TCGA-BH-A0AW	M0	N1a	T1c
TCGA-A2-A0SY	M0	N1	T3
TCGA-A2-A04X	M0	N0 (i-)	T2
TCGA-B6-A401	M0	N1a	T1c
TCGA-B6-A0IH	M0	N1b	T3
TCGA-D8-A27E	M0	N0	T1c
TCGA-B6-A1KF	M0	N1	T2
TCGA-AO-A03P	M0	N1	T2
TCGA-PL-A8LX	M1	N1a	T4
TCGA-AR-A0TT	M0	N2	T2
TCGA-EW-A1IX	MX	N1a	T1b
TCGA-EW-A1PC	MX	N0 (i-)	T3
TCGA-A7-A4SC	MX	N0	T3
TCGA-XX-A89A	MX	N0	T3
TCGA-AR-A24W	M0	N1	T2
TCGA-BH-A0W5	M0	N1a	T1c
TCGA-A1-A0SP	M0	N0 (i-)	T2
TCGA-E9-A5UP	M0	N0	T2
TCGA-AR-A1AR	M0	N2	T1
TCGA-E2-A15M	M0	N0	T2
TCGA-E9-A5FK	M0	N3	T2
TCGA-BH-A0H5	M0	N0 (i-)	T1c
TCGA-LL-A50Y	MX	N0	T2
TCGA-AO-A03U	M0	N0 (i-)	T1c
TCGA-3C-AALI	M0	N1a	T2
TCGA-AC-A2BM	MX	N1a	T2
TCGA-E9-A1RE	M0	N2	T2
TCGA-AQ-A1H3	MX	N3a	T2
TCGA-A2-A0ET	M0	N2a	T2
TCGA-BH-A42T	M0	N0 (i+)	T2
TCGA-EW-A1PG	MX	N1a	T2
TCGA-A2-A3XU	M0	N1mi	T2
TCGA-E9-A244	M0	N0 (i-)	T2
TCGA-AR-A24Q	M0	N0	T3
TCGA-B6-A0RV	M0	N2	T3
TCGA-C8-A133	M0	N1	T3
TCGA-LL-A5YM	M0	NX	T4b
TCGA-D8-A147	M0	N0	T2
TCGA-E2-A109	M0	N0 (i-)	T2
TCGA-BH-A1FR	M0	N1a	T4b
TCGA-BH-A1ET	M0	N0	T1
TCGA-BH-A18T	M0	N0	T2
TCGA-AN-A0XL	M0	N0	T2
TCGA-GM-A2DI	M0	N0 (i+)	T1c
TCGA-B6-A40B	M0	N0 (i-)	T1b
TCGA-D8-A1X9	M0	N1a	T2
TCGA-BH-A18J	M1	N2	T4b
TCGA-BH-A0C0	M0	N1a	T1c
TCGA-C8-A138	M0	N2	T2
TCGA-E2-A15J	M0	N0	T1c
TCGA-A2-A0YM	M0	N0 (i-)	T2
TCGA-AR-A0TV	M0	N0	T2
TCGA-BH-A1FD	M0	N0	T1c
TCGA-E2-A159	M0	N0	T2
TCGA-A8-A07F	M0	N1a	T2
TCGA-LD-A9QF	M0	N0	T1c
TCGA-A2-A0T1	M0	N3	T3
TCGA-A8-A097	M0	N1	T2
TCGA-E9-A3X8	M0	N1	T2
TCGA-A8-A06P	M0	N2a	T1c
TCGA-B6-A0I9	M1	NX	T3
TCGA-AO-A0J9	M0	N3	T2
TCGA-C8-A275	M0	N1	T1
TCGA-D8-A142	M0	N0	T3
TCGA-GI-A2C9	MX	N0	T3
TCGA-AO-A0JL	M0	N2a	T2
TCGA-AO-A129	M0	N1a	T2
TCGA-A2-A25A	M0	N0 (i-)	T2
TCGA-BH-A0C3	M0	N0	T1c
TCGA-D8-A3Z5	M0	N3a	T2
TCGA-BH-A1F2	M0	N1b	T4b
TCGA-A8-A091	M0	N0	T2
TCGA-AR-A2LL	M0	N0	T3
TCGA-BH-A0DZ	M0	N1a	T2
TCGA-BH-A0B8	M0	N0 (i-)	T1b
TCGA-AR-A1AX	M0	N0	T1
TCGA-S3-AA15	cM0 (i+)	N1a	T2
TCGA-OL-A97C	M0	N0	T3
TCGA-EW-A424	MX	N1	T3
TCGA-A7-A4SE	M0	N0	T2
TCGA-A2-A25C	M0	N1a	T2
TCGA-BH-A1EN	M0	NX	T2
TCGA-AC-A6IX	MX	N3a	T2
TCGA-A2-A04Y	M0	N1mi	T2
TCGA-GM-A2D9	M0	N0 (i-)	T1c
TCGA-AC-A2FG	MX	N1a	T2
TCGA-GM-A2DL	M0	N0 (i-)	T1c
TCGA-E2-A15S	M0	N1	T2
TCGA-A8-A084	M0	N1a	T2
TCGA-BH-A1FB	M0	N1b	T2
TCGA-A2-A0D0	M0	N0 (i-)	T2
TCGA-A2-A0CZ	M0	N0 (i-)	T2
TCGA-B6-A0WT	M0	N1	T2
TCGA-A7-A5ZV	M0	N0	T2
TCGA-A1-A0SK	M0	N0 (i-)	T2
TCGA-AR-A1AY	M0	N0	T1
TCGA-A2-A04V	M0	N0 (i-)	T2
TCGA-3C-AALK	M0	N0 (i+)	T1c
TCGA-E2-A15O	M0	NX	T1c
TCGA-E2-A15I	M0	N0	T2
TCGA-A8-A09E	M0	N1a	T4b
TCGA-A8-A07P	M0	N1	T2
TCGA-E2-A15C	M0	N0	T1c
TCGA-AC-A5XU	MX	N0 (i-)	T3
TCGA-A2-A4S1	M0	N0	T2
TCGA-BH-A0AZ	cM0 (i+)	N1a	T3
TCGA-A2-A0D4	M0	N1a	T2
TCGA-E2-A15E	M0	N1a	T1c
TCGA-AC-A2BK	MX	N2a	T2
TCGA-A1-A0SQ	MX	N1	T2
TCGA-C8-A12K	M0	N1	T2
TCGA-E2-A1IE	M0	N1	T2
TCGA-S3-A6ZH	MX	N3a	T3
TCGA-C8-A12P	M0	N1	T2
TCGA-E2-A1LA	M0	N1a	T1c
TCGA-A2-A1G0	M0	N1a	T2
TCGA-A2-A3KC	M0	N1a	T2
TCGA-A7-A3IY	M0	N0	T1c
TCGA-E9-A5UO	M0	N0	T2
TCGA-E2-A1IJ	M0	N0	T1c
TCGA-AR-A254	M0	N2	T2
TCGA-E2-A10F	M0	N0 (i-)	T2
TCGA-A2-A1FZ	M0	N0 (i-)	T2
TCGA-BH-A1FJ	M0	N1b	T3
TCGA-A2-A3XX	M0	N0	T2
TCGA-EW-A1PD	M0	N1a	T1c
TCGA-A8-A09A	M0	NX	T2
TCGA-A2-A04Q	M0	N0 (i-)	T1
TCGA-C8-A1HO	M0	N3	T3
TCGA-AC-A2QJ	M0	N0	T4b
TCGA-BH-A201	M0	N0	T1
TCGA-LL-A740	MX	N0 (i-)	T1c
TCGA-E2-A152	M0	N0	T1c
TCGA-AC-A2FB	MX	N0	T2
TCGA-A8-A0AB	M0	N0	T2
TCGA-C8-A130	M0	N2	T3
TCGA-BH-A0BT	M0	N1mi	T1c
TCGA-BH-A202	M0	N0	T2
TCGA-AO-A03O	M0	N0 (i-)	T2
TCGA-BH-A0EI	M0	N1a	T1c
TCGA-EW-A1J6	M0	N0 (i-)	T1c
TCGA-E2-A14X	M0	N2	T2
TCGA-E2-A14P	M0	N3	T2
TCGA-AO-A124	M0	N0 (i-)	T2
TCGA-D8-A1X6	MX	N2a	T3
TCGA-BH-A1EU	M0	N0	T1
TCGA-AN-A04C	M0	N1	T2
TCGA-A8-A06Q	M0	N2	T3
TCGA-D8-A145	M0	N1a	T1c
TCGA-D8-A1Y3	MX	N2a	T2
TCGA-E2-A1B6	M0	N0	T2
TCGA-A2-A0SX	M0	N0 (i-)	T1c
TCGA-OL-A5RZ	MX	N0	T1b
TCGA-A7-A26J	M0	N0	T2
TCGA-BH-A0GY	M0	N1	T2
TCGA-A8-A08H	M0	N0	T2
TCGA-E2-A105	M0	N0 (i-)	T2
TCGA-E2-A14O	M0	N1a	T3
TCGA-BH-A6R8	M0	N0	T2
TCGA-E9-A22D	M0	N0	T2
TCGA-AO-A0JM	M0	N1	T2
TCGA-C8-A27B	M0	N0	T3
TCGA-AR-A0TZ	M1	N2	T2
TCGA-AQ-A7U7	M0	N2a	T2
TCGA-BH-A0B4	M0	N2	T2
TCGA-D8-A1XD	M0	N2a	T1c
TCGA-E9-A243	M0	N0 (i-)	T2
TCGA-3C-AALJ	M0	N1a	T2
TCGA-AO-A0J3	M0	N1b	T2
TCGA-AR-A2LO	M0	N1	T2
TCGA-D8-A1JA	M0	NX	T4b
TCGA-AR-A2LK	M0	N2	T3
TCGA-AR-A5QN	M0	N3	T2
TCGA-AC-A6IV	MX	N1	T2
TCGA-AC-A23C	MX	N1	T2
TCGA-E2-A15K	M0	N1a	T2
TCGA-AR-A2LN	M0	N0	T2
TCGA-BH-A0DL	M0	N0	T2
TCGA-OL-A5D8	MX	N0	T3
TCGA-AN-A0FY	M0	N0	T1c
TCGA-AC-A7VB	MX	N1a	T1c
TCGA-B6-A0IP	M0	N0 (i-)	T1c
TCGA-AR-A1AM	M0	N1	T3
TCGA-A2-A0ER	M0	N1mi	T1c
TCGA-E9-A22E	M0	N2	T2
TCGA-AC-A3QP	MX	N1mi	T2
TCGA-BH-A0BL	M0	N0	T1c
TCGA-BH-A1FN	M0	N0	T2
TCGA-A2-A1G4	M0	N1a	T3
TCGA-A2-A0T5	M0	N0 (i-)	T2
TCGA-AN-A0FL	M0	N0	T2
TCGA-AR-A0U2	M0	N2	T2
TCGA-AO-A12F	M0	N0 (i-)	T2
TCGA-OL-A5DA	MX	N0	T2
TCGA-D8-A1XV	M0	N0	T2
TCGA-A2-A0EP	M0	N0 (i+)	T1
TCGA-E9-A1NC	M0	N1	T2
TCGA-E9-A1N9	M0	N0	T2
TCGA-AR-A0TU	M0	N0	T2
TCGA-AR-A2LR	M0	N0	T1
TCGA-C8-A8HQ	M0	N1	T2
TCGA-A2-A0ES	M0	N0 (i-)	T2
TCGA-OL-A66N	MX	N3	T3
TCGA-A2-A3XV	M0	N0	T2
TCGA-S3-A6ZF	M0	N0	T2
TCGA-EW-A1P7	M0	N0 (i-)	T2
TCGA-LL-A6FR	MX	N0 (i-)	T2
TCGA-B6-A0IG	M0	N1b	T2
TCGA-A2-A1FW	M0	N2a	T3
TCGA-AR-A255	M0	N0	T1
TCGA-LL-A73Y	MX	N0	T1c
TCGA-A2-A0YT	M0	N2a	T4b
TCGA-E9-A1R0	M0	N1	T1c
TCGA-D8-A1J9	M0	N0	T1c
TCGA-A2-A0YC	M0	N1mi	T2
TCGA-A2-A0YG	M0	N3a	T2
TCGA-AR-A24V	M0	N1	T2
TCGA-A8-A079	M0	N3	T4b
TCGA-OL-A6VQ	MX	N0	T2
TCGA-AO-A1KQ	M0	N1	T4
TCGA-BH-A1FL	M0	N1b	T2
TCGA-A1-A0SJ	M0	N1a	T3
TCGA-B6-A0IK	M0	N1	T4
TCGA-A8-A08L	M0	N2a	T3
TCGA-C8-A26X	M0	N1	T1
TCGA-MS-A51U	M0	N1	T2
TCGA-A8-A075	M0	N1a	T2
TCGA-A8-A08C	M0	N0	T2
TCGA-E2-A1B4	M0	N2a	T1c
TCGA-OL-A5RY	MX	N1	T1c
TCGA-AC-A3OD	MX	N1mi	T2
TCGA-AR-A5QP	M0	N1	T2
TCGA-EW-A6SA	MX	N0 (i+)	T2
TCGA-AC-A8OP	MX	N0 (i-)	T1c
TCGA-A8-A08S	M0	N1	T1c
TCGA-AC-A8OS	MX	N0 (i-)	T2
TCGA-BH-A0BJ	M0	N1a	T2
TCGA-EW-A1PB	MX	N1a	T3
TCGA-A2-A3XT	M0	N1a	T2
TCGA-5L-AAT0	M0	N0	T2
TCGA-E9-A229	M0	N0	T1c
TCGA-E2-A574	M0	N0	T2
TCGA-B6-A0IQ	M0	N1b	T3
TCGA-BH-A1F6	MX	N2a	T4d
TCGA-A2-A0CK	M0	N2a	T3
TCGA-A2-A0SU	M0	N0 (i+)	T2
TCGA-BH-A0E2	M0	N2a	T2
TCGA-A8-A07W	M1	NX	T2
TCGA-A8-A07J	M0	N1a	T2
TCGA-GI-A2C8	MX	N0	T4b
TCGA-AR-A24X	M0	N0	T2
TCGA-D8-A1XJ	MX	N1a	T3
TCGA-BH-A1ES	M0	N1a	T2
TCGA-A2-A04T	M0	N0 (i-)	T2
TCGA-AN-A0FJ	M1	N2	T2
TCGA-EW-A1J1	M0	N1a	T2
TCGA-A2-A0CO	M0	N0	T3
TCGA-A2-A0CS	M1	N3a	T4b
TCGA-E2-A14W	M0	N0	T2
TCGA-D8-A1JL	M0	N0	T2
TCGA-AN-A0AS	M0	N2	T2
TCGA-C8-A1HM	M0	N0	T2
TCGA-GM-A2DA	M0	N1b	T2
TCGA-EW-A1J2	MX	N1mi	T1c
TCGA-AO-A1KR	M0	N0	T2
TCGA-A8-A0A7	M0	N1a	T2
TCGA-C8-A12V	M0	N0	T2
TCGA-A2-A0SW	M1	N2	T2
TCGA-A2-A3XY	M0	N1a	T2
TCGA-A2-A4RW	M0	N3a	T2
TCGA-A2-A4S3	M0	N1a	T2
TCGA-BH-A0EE	M0	N0 (i-)	T3
TCGA-GM-A2DH	M0	N0 (i+)	T1c
TCGA-A2-A0SV	M1	N2a	T2
TCGA-A8-A09K	M0	N1	T1c
TCGA-EW-A1OZ	M0	N0 (i-)	T2
TCGA-AC-A3W7	MX	N1a	T2
TCGA-E9-A1NF	M0	N0	T2
TCGA-A2-A3XZ	M0	N0	T1c
TCGA-D8-A27T	M0	N3a	T2
TCGA-B6-A40C	M0	N0 (i-)	T3
TCGA-A2-A0ST	M0	N1a	T1c
TCGA-D8-A1Y2	MX	N0	T2
TCGA-A7-A426	MX	N3a	T3
TCGA-B6-A408	M0	N3a	T2
TCGA-GM-A2DC	M0	N1a	T1c
TCGA-GM-A3XN	M0	N2a	T1c
TCGA-BH-A0BM	M0	N1a	T2
TCGA-A2-A0D1	M0	N0 (i-)	T2
TCGA-C8-A12U	M0	N1	T2
TCGA-AO-A0JC	M0	N0 (i-)	T2
TCGA-AN-A0AJ	M0	N0	T3
TCGA-A2-A0D2	M0	N0 (i+)	T2
TCGA-A8-A08P	M0	N2a	T2
TCGA-EW-A1IZ	MX	N2a	T2
TCGA-A7-A0DB	M0	N0 (i-)	T2
TCGA-C8-A12N	M0	N0 (i-)	T2
TCGA-EW-A1OV	MX	N1mi	T2
TCGA-BH-A0HB	M0	N0 (i-)	T1c
TCGA-E2-A573	M0	N0	T1c
TCGA-A8-A09W	M0	N3	T2
TCGA-E2-A1IF	M0	N0	T1c
TCGA-BH-A18N	M0	N1b	T2
TCGA-AC-A3HN	MX	N1a	T2
TCGA-AC-A7VC	MX	N0	T3
TCGA-A2-A25D	M0	N3a	T2
TCGA-AO-A0JB	M0	N1a	T3
TCGA-AC-A2QI	MX	N1a	T3
TCGA-AR-A24M	M0	N2	T2
TCGA-E9-A1RD	M0	N0	T2
TCGA-BH-A0C1	M0	N2a	T3
TCGA-A2-A259	M0	N0 (i-)	T1c
TCGA-BH-A5IZ	cM0 (i+)	N1a	T2
TCGA-D8-A13Z	M0	N2a	T2
TCGA-AC-A23G	MX	N1	T1c
TCGA-D8-A1JS	M0	N0	T1c
TCGA-E2-A572	M0	N2	T2
TCGA-AO-A0JA	M0	N3	T2
TCGA-AN-A0XT	M0	N2	T2
TCGA-A8-A07E	MX	N3a	T4b
TCGA-EW-A6SC	M0	N0	T2
TCGA-BH-A1EW	M0	N1b	T2
TCGA-E2-A14V	M0	N1	T2
TCGA-HN-A2OB	M0	N1	T2
TCGA-BH-A18U	M0	N2a	T2
TCGA-B6-A0RN	M0	N0 (i-)	T1c
TCGA-BH-A0DV	M0	N2a	T2
TCGA-B6-A1KC	M0	N1	T2
TCGA-4H-AAAK	M0	N2a	T2
TCGA-A8-A07C	M0	N0	T2
TCGA-A2-A0EU	M0	N0 (i-)	T1c
TCGA-AC-A62V	M1	N1a	T2
TCGA-E2-A107	M0	N2a	T3
TCGA-B6-A0RQ	M0	N0 (i-)	T3
TCGA-LL-A8F5	MX	N0 (i-)	T2
TCGA-BH-A0B9	M0	N0 (i-)	T1c
TCGA-AR-A24U	M0	N1	T1
TCGA-BH-A0DI	M0	N1a	T2
TCGA-B6-A0IO	M0	N0 (i-)	T2
TCGA-BH-A0DQ	M0	N1	T2
TCGA-EW-A1P4	M0	N0 (i-)	T2
TCGA-A1-A0SE	M0	N0 (i-)	T1c
TCGA-A2-A25B	M0	N1	T2
TCGA-D8-A143	M0	N0	T2
TCGA-A8-A094	M0	N0	T2
TCGA-BH-A18P	M0	N0	T1
TCGA-BH-A0AY	M0	N0 (i-)	T2
TCGA-B6-A0I5	M0	N1b	T2
TCGA-D8-A1XQ	M0	N0	T2
TCGA-C8-A12T	M0	N0	T2
TCGA-B6-A0I6	M0	N1	T1c
TCGA-D8-A1XG	M0	N1a	T4b
TCGA-AC-A5XS	MX	N0	T2
TCGA-E2-A156	M0	N0	T1c
TCGA-E2-A570	M0	N1mi	T1c
TCGA-S3-A6ZG	M0	N1	T2
TCGA-A8-A085	M0	N1a	T2
TCGA-A1-A0SF	M0	N0	T2
TCGA-A2-A0CP	M0	N0 (i-)	T1c
TCGA-A2-A0EQ	M0	N0 (i-)	T2
TCGA-BH-A0HN	M0	N0 (i-)	T1c
TCGA-EW-A1J3	M0	N0	T1c
TCGA-E2-A14Q	M0	N1mi	T2
TCGA-D8-A4Z1	M0	N0	T1c
TCGA-BH-A0HA	M0	N0 (i-)	T1c
TCGA-A7-A13H	MX	N1a	T2
TCGA-E9-A249	M0	N0 (i-)	T2
TCGA-AR-A1AW	M0	N0	T2
TCGA-AR-A251	M0	N2	T2
TCGA-A2-A0T0	M0	N1	T2
TCGA-A8-A08Z	M0	N3a	T4b
TCGA-B6-A0IN	MX	NX	T1c
TCGA-AC-A3BB	MX	N2a	T3
TCGA-A2-A0T6	M0	N0 (i-)	T3
TCGA-LD-A7W6	M0	N1a	T2
TCGA-AO-A1KP	M0	N1	T1
TCGA-EW-A2FV	MX	N3a	T3
TCGA-E2-A15D	M0	N0	T2
TCGA-D8-A27V	M0	N0	T2
TCGA-BH-A18I	cM0 (i+)	N1a	T1c
TCGA-B6-A0WY	M0	N1b	T3
TCGA-D8-A1XY	MX	N0	T2
TCGA-A8-A086	M0	N1a	T1c
TCGA-D8-A1JN	MX	N3a	T3
TCGA-5T-A9QA	MX	NX	T2
TCGA-AR-A1AK	M0	N0	T1
TCGA-S3-AA11	M0	N0	T2
TCGA-BH-A0DH	M0	N1a	T2
TCGA-OL-A5RU	MX	N1	T1c
TCGA-AN-A0FX	M0	N0	T2
TCGA-E2-A1L7	M0	N2	T2
TCGA-AN-A0XW	M0	N2	T2
TCGA-XX-A899	MX	N2a	T1c
TCGA-D8-A1XW	M0	N0	T2
TCGA-E9-A2JS	M0	N1	T2
TCGA-E9-A1R7	M0	N0	T2
TCGA-E9-A22B	M0	N0	T1c
TCGA-AC-A3YI	MX	N3a	T1c
TCGA-A7-A13G	MX	N0	T2
TCGA-D8-A1JK	M0	N0	T2
TCGA-D8-A27M	M0	N0	T1c
TCGA-AO-A12C	M0	N1a	T2
TCGA-AC-A6NO	MX	N1a	T2
TCGA-D8-A1XT	M0	N1a	T1c
TCGA-A8-A08O	M1	N3a	T2
TCGA-A7-A13F	M0	N1a	T3
TCGA-OL-A6VO	MX	N0	T1c
TCGA-AN-A0FD	M0	N0	T2
TCGA-AR-A1AO	M0	N1	T1
TCGA-B6-A0I2	M0	N0 (i-)	T1c
TCGA-AO-A03N	M0	N1a	T2
TCGA-AC-A23H	M0	NX	T2
TCGA-BH-A6R9	M0	N0	T2
TCGA-A7-A6VV	M0	N0	T2
TCGA-E2-A1LL	MX	N2a	T3
TCGA-AN-A0AK	M0	N0	T2
TCGA-A2-A0EY	M0	N1a	T2
TCGA-A8-A07R	M0	N3a	T2
TCGA-E9-A22A	M0	N0	T2
TCGA-A7-A425	MX	N3a	T3
TCGA-E9-A1ND	M0	N1	T2
TCGA-A2-A0YK	M0	N0 (i-)	T2
TCGA-AN-A03Y	M0	N0	T2
TCGA-E2-A15T	M0	N0	T2
TCGA-GM-A4E0	M0	N3a	T3
TCGA-Z7-A8R6	M0	N0	T1c
TCGA-OL-A66O	MX	N1a	T2
TCGA-A2-A0YJ	M0	N2a	T3
TCGA-EW-A6S9	M0	N1	T1c
TCGA-D8-A1XC	M0	N1a	T4b
TCGA-AN-A0XO	M0	N2	T2
TCGA-E2-A153	M0	N1a	T2
TCGA-PL-A8LV	M0	N0	T4
TCGA-B6-A0IJ	M0	N0 (i-)	T3
TCGA-A7-A4SF	M0	N0	T2
TCGA-E9-A245	M0	N1	T2
TCGA-E2-A1II	M0	N0	T1c
TCGA-A2-A3XW	M0	N1a	T2
TCGA-E2-A15F	M0	N0	T1c
TCGA-AR-A5QM	M0	N0	T2
TCGA-A2-A4S2	M0	N2	T3
TCGA-B6-A0RG	M0	N0 (i-)	T3
TCGA-A2-A0CW	M0	N1a	T2
TCGA-D8-A1JG	M0	N0	T2
TCGA-AO-A12D	M0	N1a	T1c
TCGA-C8-A134	M0	N0	T2
TCGA-AN-A0XN	M0	N2	T2
TCGA-AN-A0FZ	M0	N2	T2
TCGA-LL-A5YP	M0	N1a	T2
TCGA-EW-A1P1	MX	N3b	T2
TCGA-E9-A24A	M0	N1	T1c
TCGA-E9-A1QZ	M0	N0	T2
TCGA-BH-A204	M0	N1b	T2
TCGA-BH-A0HX	M0	N1a	T2
TCGA-UL-AAZ6	MX	N0	T2
TCGA-AR-A24N	M0	N0	T1
TCGA-B6-A0X1	M1	N1	T2
TCGA-BH-A0RX	M0	N0 (i-)	T2
TCGA-A2-A0CU	M0	N0 (i+)	T2
TCGA-C8-A1HN	M0	N0	T2
TCGA-A8-A06X	M0	N0	T3
TCGA-EW-A2FS	MX	N1mi	T2
TCGA-AR-A2LJ	MX	N1	T3
TCGA-GM-A5PV	M0	N1a	T2
TCGA-V7-A7HQ	M0	N2a	T1c
TCGA-A8-A0A6	M0	N3a	T2
TCGA-E2-A10A	M0	N0 (i-)	T3
TCGA-B6-A400	M0	N2a	T2
TCGA-BH-A18V	M0	N1b	T2
TCGA-A8-A09R	M0	N1	T2
TCGA-EW-A423	MX	N0	T2
TCGA-BH-A0H6	M0	NX	T1b
TCGA-BH-A1EY	M0	N0	T2
TCGA-OL-A66L	MX	N0	T1c
TCGA-A2-A0CQ	M0	N0 (i-)	T1
TCGA-D8-A1XA	M0	N0	T1c
TCGA-A8-A081	M0	N0	T2
TCGA-E2-A14Y	M0	N0	T2
TCGA-OL-A66K	MX	N0	T2
TCGA-AQ-A04J	M0	N0 (i+)	T2
TCGA-GM-A2DM	M0	N0 (i-)	T2
TCGA-A2-A1FX	M0	N2a	T3
TCGA-C8-A131	M0	N2	T2
TCGA-C8-A12L	M0	N0 (i-)	T2
TCGA-C8-A26W	M0	N1	T2
TCGA-BH-A0B1	M0	N1a	T2
TCGA-D8-A1JJ	M0	N0	T2
TCGA-B6-A0IC	MX	NX	T2
TCGA-AC-A8OQ	MX	N1a	T2
TCGA-D8-A1JD	M0	N1a	T2
TCGA-AO-A0J6	M0	N0 (i-)	T2
TCGA-AN-A04A	M0	N2	T2
TCGA-BH-A1EO	M0	N1	T1c
TCGA-BH-A0H0	M0	N0 (i-)	T1c
TCGA-E2-A15G	M0	N0	T2
TCGA-B6-A0RL	M0	N0 (i-)	T2
TCGA-A2-A04U	M0	N0 (i+)	T2
TCGA-A7-A5ZW	M0	N1a	T1c
TCGA-D8-A140	M0	N1a	T2
TCGA-A7-A4SA	M0	N1a	T2
TCGA-AR-A0U3	M0	N1	T2
TCGA-A8-A08X	M0	N3a	T4d
TCGA-PE-A5DC	M0	N2a	T2
TCGA-A7-A0CJ	M0	N0 (i-)	T2
TCGA-AR-A0TS	M0	N1	T2
TCGA-E9-A228	M0	N1	T2
TCGA-E2-A158	M0	N1mi	T1c
TCGA-A8-A0A1	M0	N0	T2
TCGA-A7-A2KD	MX	N2a	T2
TCGA-A2-A25E	M0	N2a	T2
TCGA-E2-A1IU	M0	N0 (mol+)	T1c
TCGA-E9-A5FL	M0	N0	T3
TCGA-PL-A8LY	M0	N0	T3
TCGA-AQ-A54N	M0	N0	T2
TCGA-D8-A1JI	MX	N1a	T1c
TCGA-A7-A56D	M0	N0	T2
TCGA-AC-A62Y	MX	N1	T2
TCGA-AO-A03L	M0	N2	T3
TCGA-E2-A1IL	M0	N1a	T1c
TCGA-AO-A128	M0	N0 (i-)	T2
TCGA-A1-A0SN	MX	N1	T1c
TCGA-AO-A03V	M0	N0 (i-)	T1c
TCGA-AR-A1AN	M0	N0	T2
TCGA-LL-A441	MX	N0	T1c
TCGA-E2-A1L6	M0	N1mi	T1c
TCGA-E2-A15H	M0	N1mi	T1c
TCGA-A7-A3J1	MX	N0	T1c
TCGA-A2-A0YE	M0	N1a	T2
TCGA-D8-A27H	M0	N0	T2
TCGA-E2-A1AZ	M0	N1a	T2
TCGA-AC-A2FF	MX	N1	T2
TCGA-B6-A0RT	M0	N1	T3
TCGA-A2-A0YF	M0	N0 (i+)	T1b
TCGA-AN-A0AL	M0	N0	T4
TCGA-LL-A5YO	MX	N0	T1b
TCGA-E2-A3DX	M0	N3	T2
TCGA-E2-A15P	M0	N0	T1c
TCGA-A2-A0CL	M0	N2a	T3
TCGA-C8-A8HR	M0	N2	T3
TCGA-A8-A096	M0	N0	T2
TCGA-A8-A08F	M0	N3a	T2
TCGA-AN-A0FW	M0	N2	T2
TCGA-S3-AA17	cM0 (i+)	N1mi	T2
TCGA-E2-A108	M0	N2a	T2
TCGA-A8-A08B	M0	N0	T2
TCGA-AR-A24S	M0	N0	T1
TCGA-E9-A6HE	MX	N3	T3
TCGA-B6-A0RS	M0	N0 (i-)	T2
TCGA-E9-A1NE	M0	N1	T2
TCGA-E2-A1IO	M0	N0	T1c
TCGA-OL-A5RX	MX	N0	T1c
TCGA-BH-A0H7	M0	N2a	T1c
TCGA-LL-A5YL	MX	N1a	T2
TCGA-EW-A1P0	MX	N1b	T2
TCGA-AC-A8OR	MX	N0 (i-)	T1c
TCGA-C8-A1HL	M0	N1	T3
TCGA-A7-A6VW	M0	N0	T2
TCGA-B6-A0IE	M0	N1b	T3
TCGA-BH-A0GZ	M0	N1a	T1c
TCGA-D8-A1JB	M0	N1a	T2
TCGA-D8-A1X7	MX	N0	T2
TCGA-E2-A14S	M0	N0	T1c
TCGA-C8-A8HP	M0	N2	T2
TCGA-AO-A1KO	M0	N0 (i+)	T3
TCGA-AN-A0FF	M0	N0	T1b
TCGA-A2-A25F	M0	N0 (i-)	T2
TCGA-E9-A1RC	M0	N3	T4b
TCGA-B6-A0X4	M0	N1b	T2
TCGA-BH-A1FH	M1	N1b	T2
TCGA-B6-A1KN	M0	N1	T4b
TCGA-D8-A27F	M0	N0	T2
TCGA-E2-A14Z	M0	N0	T1c
TCGA-C8-A135	M0	N1	T2
TCGA-BH-A0DS	M0	N2a	T2
TCGA-A7-A26F	M0	N0	T1
TCGA-E9-A1RF	M0	N2	T2
TCGA-EW-A1P3	MX	N0	T2
TCGA-BH-AB28	M0	N1a	T3
TCGA-E2-A1L9	M0	N1mi	T1c
TCGA-EW-A1PA	M0	N1a	T2
TCGA-LL-A5YN	M0	N0 (i-)	T2
TCGA-D8-A1XR	M0	N1a	T2
TCGA-BH-A8FY	M0	N0 (i+)	T1c
TCGA-A7-A0CG	M0	N0 (i-)	T2
TCGA-A2-A0T4	M0	N0 (i-)	T2
TCGA-E2-A15R	M0	N1a	T1c
TCGA-E2-A1B0	M0	N2	T2
TCGA-B6-A0RM	MX	NX	TX
TCGA-OL-A5S0	MX	N1a	T2
TCGA-GM-A2DN	M0	N0 (i-)	T2
TCGA-BH-A0BQ	M0	N0	T1c
TCGA-E9-A1RA	M0	N0	T1c
TCGA-A8-A083	M0	N0	T3
TCGA-C8-A26Y	M0	N0	T2
TCGA-BH-A0HF	M0	N0 (i-)	T1c
TCGA-OL-A5D7	MX	N0	T2
TCGA-BH-A0WA	M0	N0 (i-)	T1c
TCGA-E9-A1R2	MX	N3	T2
TCGA-BH-A0E7	M0	N1a	T2
TCGA-E2-A56Z	M0	N1a	T2
TCGA-D8-A27R	M0	N3a	T2
TCGA-AQ-A04L	MX	N0 (i-)	T2
TCGA-LD-A74U	M0	N3a	T3
TCGA-BH-A0HP	M0	N2a	T3
TCGA-B6-A2IU	M0	N0	T2
TCGA-EW-A2FW	MX	N0 (i-)	T2
TCGA-BH-A0DX	M0	N0	T1b
TCGA-D8-A1JP	M0	N0	T1c
TCGA-EW-A1P6	M0	N1a	T2
TCGA-BH-A0DP	M0	N0 (i-)	T3
TCGA-C8-A9FZ	M0	N1	T2
TCGA-E9-A2JT	M0	N0 (i-)	T2
TCGA-A8-A07I	M0	N2a	T2
TCGA-A8-A092	M0	N2a	T2
TCGA-D8-A1X8	M0	N2a	T1c
TCGA-A2-A0EX	M0	N0 (i+)	T3
TCGA-C8-A3M7	M0	N0	T4b
TCGA-AR-A1AS	M0	N1	T2
TCGA-A1-A0SM	M0	N0 (i-)	T2
TCGA-A7-A26H	M0	N1a	T1
TCGA-AR-A1AU	M0	N2	T2
TCGA-AR-A0U4	M0	N0	T2
TCGA-A2-A0YI	M0	N0 (i+)	T1c
TCGA-C8-A1HE	M0	N0	T2
TCGA-BH-A0BS	M0	N1c	T3
TCGA-A8-A09C	MX	N0	T2
TCGA-A2-A1G6	M0	N2a	T2
TCGA-A2-A0CX	M0	N0 (i-)	T2
TCGA-A2-A0T7	M0	N0 (i+)	T2
TCGA-BH-A42V	M0	N1mi	T1c
TCGA-A2-A0T3	M0	N1mi	T1c
TCGA-A2-A4S0	M0	N0	T2
TCGA-LD-A66U	MX	N1mi	T2
TCGA-D8-A1JC	M0	N2a	T2
TCGA-C8-A12W	M0	N1	T4
TCGA-E2-A14R	M0	N0	T2
TCGA-B6-A0I8	M0	NX	T1
TCGA-AN-A046	M0	N0	T2
TCGA-E2-A576	MX	N0	T1c
TCGA-AR-A5QQ	M0	N1	T3
TCGA-D8-A1JM	M0	N1a	T2
TCGA-E9-A1N5	M0	N1	T2
TCGA-AN-A04D	M0	N1	T2
TCGA-EW-A1OW	MX	N0	T2
TCGA-AR-A2LQ	M0	N0	T3
TCGA-E9-A54X	M0	N0 (i-)	T1b
TCGA-AN-A0FS	M0	N0	T1c
TCGA-E9-A1RI	M0	N2	T1c
TCGA-AN-A041	M0	N1a	T2
TCGA-AQ-A54O	M0	N0	T2
TCGA-BH-A0BW	M0	N0	T1c
TCGA-D8-A1XS	M0	N3a	T2
TCGA-D8-A1XK	MX	N1a	T2
TCGA-E9-A226	M0	N2	T2
TCGA-AC-A3TM	M0	N1mi	T3
TCGA-BH-A0HK	M0	N1	T2
TCGA-A8-A090	M0	N0	T2
TCGA-A2-A0EM	M0	N0 (i-)	T1
TCGA-BH-A203	M0	N1b	T2
TCGA-BH-A0EB	M0	N0 (i-)	T1c
TCGA-LL-A6FP	MX	NX	T2
TCGA-A7-A6VY	M0	N1	T2
TCGA-C8-A12Q	M0	N2	T1
TCGA-BH-A0B3	M0	N1a	T2
TCGA-BH-A0BD	M0	N1a	T1c
TCGA-D8-A1JE	M0	N1a	T1c
TCGA-C8-A12X	M0	N1	T2
TCGA-C8-A12O	M0	N0 (i-)	T2
TCGA-BH-A0BP	M0	N0	T1c
TCGA-AR-A250	M0	N0	T2
TCGA-LL-A440	MX	N0 (i-)	T1c
TCGA-AR-A24R	M0	N2	T1
TCGA-A8-A06N	M0	N0	T4b
TCGA-C8-A278	M0	N2	T2
TCGA-C8-A273	M0	N1	T2
TCGA-GM-A3NY	M0	N1a	T2
TCGA-C8-A1HG	M0	N0	T2
TCGA-A2-A0EO	M0	N0 (i-)	T1
TCGA-C8-A1HF	M0	N0	T2
TCGA-BH-A208	M0	N1b	T2
TCGA-LL-A6FQ	MX	N2a	T2
TCGA-AN-A0AR	M0	N0	T2
TCGA-BH-A1F0	M0	N1c	T1a
TCGA-AQ-A04H	MX	N2a	T2
TCGA-E9-A3QA	M0	N0 (i-)	T2
TCGA-JL-A3YW	M0	N1	T2
TCGA-AO-A126	M0	N0 (i-)	T2
TCGA-D8-A27G	M0	N0	T2
TCGA-A8-A07S	M0	N0	T2
TCGA-E9-A1N8	M0	N0	T2
TCGA-A8-A09Q	M0	N2a	T4b
TCGA-AN-A049	M0	N0	T2
TCGA-GM-A3XL	M0	N0 (i-)	T2
TCGA-AO-A1KT	M0	N1	T1
TCGA-BH-A18G	M0	N0	T1c
TCGA-E2-A10B	M0	N1a	T2
TCGA-AO-A12B	M0	N0 (i-)	T2
TCGA-AR-A256	M0	N0	T2
TCGA-E2-A14U	M0	N0	T1c
TCGA-E9-A3HO	M0	N0 (i-)	T2
TCGA-A8-A08R	M0	N1a	T2
TCGA-AO-A03M	M0	N0 (i-)	T1c
TCGA-A1-A0SG	M0	N1a	T2
TCGA-BH-A0W7	M0	N0 (i-)	T1c
TCGA-A7-A3RF	M0	N0	T2
TCGA-BH-A0HW	M0	N0 (i-)	T1c
TCGA-BH-A0E1	M0	N1	T2
TCGA-BH-A1FM	M0	N2	T2
TCGA-E2-A1IH	M0	N0	T1c
TCGA-BH-A0HI	M0	N0 (i-)	T1c
TCGA-A7-A26G	M0	N0 (i+)	T2
TCGA-BH-A0HY	M0	N0	T1c
TCGA-B6-A0RU	M0	N0 (i-)	T1c
TCGA-E9-A54Y	M0	N2	T2
TCGA-BH-A18R	M0	N1	T2b
TCGA-E2-A2P5	M0	N3	T2
TCGA-AC-A2B8	M0	N0 (i-)	T3
TCGA-AR-A24T	M0	N3	T3
TCGA-BH-A0BG	M0	N0	T1
TCGA-B6-A0WX	M0	N1b	T3
TCGA-AO-A0JG	M0	N2a	T2
TCGA-A8-A09M	M0	N3a	T2
TCGA-B6-A0RH	M0	N0 (i-)	T2
TCGA-AN-A03X	M0	N0	T2
TCGA-AO-A12A	M0	N0 (i+)	T2
TCGA-A2-A04P	M0	N3c	T2
TCGA-C8-A1HJ	M0	N0	T2
TCGA-D8-A73X	M0	N0	T2
TCGA-GM-A2DB	M0	N0 (i-)	T2
TCGA-A8-A09N	M0	N3a	T2
TCGA-S3-AA12	MX	N1a	T3
TCGA-OL-A5D6	MX	N0	T2
TCGA-C8-A12M	M0	N0 (i-)	T2
TCGA-A2-A4RX	M0	N0	T2
TCGA-A7-A0CD	M0	N0	T1
TCGA-E9-A1N6	M0	N1	T2
TCGA-A2-A1G1	M0	N1	T2
TCGA-BH-A1FG	M0	NX	T1c
TCGA-E2-A1BD	M0	N0	T2
TCGA-AC-A3EH	M0	N3	T3
TCGA-A7-A4SD	M0	N0	T2
TCGA-S3-AA10	M0	N0	T2
TCGA-BH-A1FE	M0	N1	T2
TCGA-BH-A18F	M0	N0	T2
TCGA-GM-A2DF	M0	N1a	T1c
TCGA-BH-A0DE	M0	N0	T2
TCGA-A8-A09G	M0	N3a	T3
TCGA-D8-A1XZ	MX	N2a	T1c
TCGA-B6-A402	M0	N0 (i-)	T1c
TCGA-BH-A1FC	M0	N1b	T1c
TCGA-BH-A18K	M0	N0	T1
TCGA-D8-A13Y	M0	N0	T1c
TCGA-E2-A14N	M0	N1	T2
TCGA-AR-A24Z	M0	N0	T2
TCGA-AC-A62X	MX	N0	T2
TCGA-EW-A1J5	M0	N0 (i-)	T3
TCGA-B6-A0WW	MX	N1b	T2
TCGA-E2-A1IK	M0	N1mi	T1c
TCGA-BH-A0HU	M0	N0 (i-)	T1c
TCGA-D8-A3Z6	M0	N3a	T3

## Sheet: CESC
bcr_patient_barcode	stage_tnm_M	stage_tnm_N	stage_tnm_T
TCGA-IR-A3LI	M1	N1	T2b
TCGA-EK-A2RE	MX	N0	T2a2
TCGA-R2-A69V	M0	N0	T1b
TCGA-MU-A51Y	MX	N0	T2a1
TCGA-PN-A8MA	M0	N0	T2b
TCGA-VS-A9UO	MX	N0	T2b
TCGA-EA-A78R	M0	NX	T1b1
TCGA-MY-A913	M1	N0	Tis
TCGA-VS-A9UL	MX	NX	T3b
TCGA-VS-A952	MX	N0	T1b
TCGA-VS-A8EI	M0	NX	T3b
TCGA-MA-AA3Z	M0	N0	T1b2
TCGA-VS-A9UI	MX	NX	T2b
TCGA-C5-A8XI	MX	N0	T1b2
TCGA-IR-A3LA	M0	N0	T1b1
TCGA-FU-A3TX	M0	N0	T1b2
TCGA-EA-A3HQ	M0	N0	T2a
TCGA-C5-A1ME	M0	N0	T1b1
TCGA-VS-A8QH	MX	NX	TX
TCGA-Q1-A73Q	MX	NX	TX
TCGA-VS-A9UV	MX	NX	T4
TCGA-C5-A7XC	M0	N0	T1b
TCGA-EA-A5FO	M0	N0	T1b1
TCGA-UC-A7PD	M0	N0	T1b
TCGA-JX-A3PZ	M0	N0	T1b
TCGA-EA-A411	M0	N0	T1b1
TCGA-VS-A9V0	MX	NX	T1b
TCGA-MU-A5YI	MX	NX	T1a1
TCGA-EA-A3HS	M0	N0	T1b
TCGA-Q1-A6DV	M0	N0	T1b1
TCGA-C5-A2LX	MX	N1	T2
TCGA-LP-A5U3	M0	N0	T1b1
TCGA-FU-A770	MX	N1	T2a2
TCGA-MA-AA43	MX	NX	T3b
TCGA-VS-A8EK	M0	NX	T4
TCGA-JX-A3Q0	M0	N0	T3
TCGA-MA-AA3Y	M0	N0	T1b1
TCGA-DS-A1O9	M0	N0	T4
TCGA-EA-A3QD	M0	N1	T1b1
TCGA-JW-A69B	MX	NX	T1b2
TCGA-VS-A9U7	M0	N1	T1b
TCGA-LP-A5U2	MX	N1	T2a
TCGA-VS-A9V5	MX	NX	T2b
TCGA-IR-A3LK	M0	N0	T1b2
TCGA-JW-A5VH	M1	NX	T4
TCGA-EA-A3HU	M0	N0	T2a2
TCGA-MA-AA3X	MX	NX	T3b
TCGA-VS-A8Q9	MX	NX	TX
TCGA-VS-A9UQ	MX	N0	T1b
TCGA-UC-A7PG	MX	N1	T3b
TCGA-VS-A8EJ	M1	NX	T2b
TCGA-VS-A8EH	M0	NX	T3b
TCGA-C5-A1MQ	M0	N0	T2b
TCGA-JW-A852	MX	N1	T2b
TCGA-Q1-A5R1	MX	N0	T1b1
TCGA-EA-A556	M0	N0	T1b1
TCGA-ZJ-AAX8	M0	N1	T3b
TCGA-VS-AA62	MX	NX	T2b
TCGA-JW-A5VI	MX	NX	T2b
TCGA-C5-A2LS	M0	N0	T1b2
TCGA-EX-A8YF	M0	N0	T2a1
TCGA-VS-A954	MX	NX	T3b
TCGA-C5-A7UI	MX	N0	T1b1
TCGA-IR-A3LF	M0	N0	T1b1
TCGA-VS-A9UA	MX	NX	T3
TCGA-EX-A1H6	MX	N0	T1b1
TCGA-FU-A23K	MX	N1	T1b1
TCGA-VS-A9UT	MX	N1	T1b1
TCGA-FU-A5XV	MX	N1	T1b2
TCGA-VS-A94X	MX	NX	T2b
TCGA-EK-A2IP	MX	N0	T1b1
TCGA-FU-A3TQ	MX	N1	T2b
TCGA-UC-A7PF	M0	N1	T1b1
TCGA-FU-A40J	MX	N1	T2a1
TCGA-VS-A953	MX	NX	T4
TCGA-DS-A7WH	MX	N0	T1b1
TCGA-EA-A3QE	M0	N0	T1b
TCGA-JW-AAVH	M0	N0	T1b1
TCGA-DS-A1OB	M0	N1	T1b2
TCGA-HG-A9SC	MX	N0	T2b
TCGA-EA-A3Y4	M0	N0	T1b
TCGA-LP-A4AW	M0	N0	T1b
TCGA-VS-A9UD	MX	NX	T3a
TCGA-JW-A5VL	MX	NX	T1b2
TCGA-DG-A2KH	M0	N0	T1b1
TCGA-EA-A50E	M0	N1	T4
TCGA-JX-A5QV	M0	N0	T1b1
TCGA-EK-A2IR	MX	N0	T1b
TCGA-FU-A3HZ	M0	N0	T2a2
TCGA-FU-A23L	MX	N0	T2a1
TCGA-Q1-A5R3	MX	NX	TX
TCGA-DS-A3LQ	M0	N1	T3b
TCGA-EK-A2R7	M0	N1	T1b1
TCGA-FU-A3NI	MX	N1	T1b1
TCGA-FU-A3EO	MX	N0	T2b
TCGA-FU-A3WB	MX	N0	T2a2
TCGA-EA-A43B	M0	N0	T1b1
TCGA-VS-A9UU	MX	NX	T2b
TCGA-HM-A4S6	MX	N1	T1b2
TCGA-VS-A8QF	MX	NX	TX
TCGA-JW-A5VG	MX	NX	T2a
TCGA-C5-A2LY	M0	N0	T1b1
TCGA-HM-A3JK	MX	N1	T2b
TCGA-C5-A2LT	M0	N0	T1b
TCGA-C5-A0TN	MX	N1	T1b
TCGA-ZJ-A8QQ	M0	N0	T1b2
TCGA-IR-A3LB	M0	N0	T1b1
TCGA-BI-A0VS	M0	N0	T1b1
TCGA-ZX-AA5X	MX	NX	TX
TCGA-EA-A410	M0	N0	T2a2
TCGA-DS-A5RQ	MX	N0	T1b1
TCGA-VS-A9UC	MX	NX	T2b
TCGA-EA-A6QX	M0	N1	T1b1
TCGA-C5-A1M5	M0	N0	T1b
TCGA-VS-A9UP	MX	NX	T2a
TCGA-JW-A5VK	MX	NX	T1b2
TCGA-VS-A94Y	MX	NX	T2b
TCGA-ZJ-AAX4	M0	N0	T2
TCGA-VS-A959	MX	NX	T2b
TCGA-C5-A7CJ	MX	N1	T2a
TCGA-ZJ-A8QR	MX	NX	TX
TCGA-VS-A9UB	MX	N0	T2b
TCGA-C5-A901	MX	N1	TX
TCGA-C5-A1BM	MX	N1	T2
TCGA-VS-A8Q8	MX	N0	T1b
TCGA-C5-A1BF	MX	N0	TX
TCGA-MY-A5BD	M0	N0	T2b
TCGA-EA-A5O9	M0	N0	T1b2
TCGA-DR-A0ZL	M0	N0	T1b1
TCGA-Q1-A5R2	MX	NX	TX
TCGA-BI-A0VR	M0	N1	T2b
TCGA-ZJ-AAXF	M0	N0	T2b
TCGA-Q1-A73S	MX	N1	T1b1
TCGA-EK-A2RK	MX	N0	T1b1
TCGA-EA-A3HR	M0	N0	T2a
TCGA-EK-A3GK	MX	N0	T1b1
TCGA-MU-A8JM	MX	N0	T1b
TCGA-DS-A1OD	M0	N0	T1b1
TCGA-EA-A5ZE	M0	N0	T1b1
TCGA-Q1-A73O	MX	NX	TX
TCGA-4J-AA1J	M0	N0	T1b2
TCGA-VS-A9U5	MX	NX	T2b
TCGA-C5-A1BE	MX	N1	T1b
TCGA-ZJ-AAXI	M0	NX	T2b
TCGA-EA-A44S	M0	N1	T2a2
TCGA-ZJ-AB0H	M0	N1	T3b
TCGA-IR-A3LC	M0	N0	T1b1
TCGA-DG-A2KM	M0	N1	T1b1
TCGA-LP-A4AX	M0	N0	T1b1
TCGA-EX-A69M	M0	N0	T1b2
TCGA-EK-A2RN	MX	N1	T2b
TCGA-MA-AA41	M1	N1	T2
TCGA-VS-A8QA	MX	N0	T1b1
TCGA-VS-A9UH	MX	NX	T4
TCGA-DG-A2KK	M0	N1	T1b1
TCGA-VS-A94Z	MX	NX	T2b
TCGA-JX-A3Q8	MX	N0	T1b1
TCGA-ZJ-AAXD	M0	N0	T3b
TCGA-VS-A8EL	M0	NX	T2b
TCGA-C5-A1MI	M0	N1	T1b1
TCGA-Q1-A73P	MX	N0	T1b
TCGA-Q1-A73R	MX	NX	TX
TCGA-ZJ-AAXB	M0	N0	T1b2
TCGA-C5-A7UC	M0	N0	T1b
TCGA-C5-A1BK	MX	N0	T1b
TCGA-C5-A905	MX	N0	T1b
TCGA-UC-A7PI	MX	N0	T1b1
TCGA-HG-A2PA	M0	N0	T1b2
TCGA-JW-A5VJ	MX	NX	T2b
TCGA-C5-A1MJ	MX	N0	T1b1
TCGA-FU-A3HY	MX	N1	T1b2
TCGA-VS-A8EB	M1	NX	T3b
TCGA-EK-A2RL	MX	N1	T1b1
TCGA-DG-A2KJ	M0	N1	T1b
TCGA-ZJ-AAXU	M0	N0	T2b
TCGA-IR-A3LH	M0	N0	T2a1
TCGA-C5-A7CG	MX	N0	T1b
TCGA-DS-A0VM	M0	N1	T1b1
TCGA-VS-A94W	MX	N1	T2b
TCGA-BI-A20A	M0	N0	T1b1
TCGA-DS-A1OA	M0	N1	T1b1
TCGA-EK-A2R8	MX	N1	T1b2
TCGA-C5-A8YR	M0	N0	T1b
TCGA-ZJ-AAXA	MX	N0	T1b
TCGA-VS-A958	MX	NX	T2b
TCGA-ZJ-AAXN	M0	N1	T1b2
TCGA-C5-A7X8	M0	N1	T2a
TCGA-VS-A9V3	MX	NX	T4
TCGA-ZJ-AAXJ	MX	N0	T2b
TCGA-VS-A9V4	MX	NX	T4
TCGA-VS-A8QM	M1	NX	TX
TCGA-C5-A3HE	M0	N0	T1b2
TCGA-EA-A1QT	M0	N0	T1b
TCGA-EA-A3HT	M0	N0	T1b
TCGA-VS-A9UM	MX	NX	T3b
TCGA-VS-A9UY	MX	NX	T1b2
TCGA-IR-A3L7	M0	N0	T1b1
TCGA-ZJ-AB0I	MX	N1	T2b
TCGA-FU-A3YQ	MX	N0	T1b1
TCGA-HM-A6W2	M1	N0	T2a
TCGA-EK-A2RJ	MX	N0	T1b2
TCGA-C5-A1MP	MX	N1	T1b2
TCGA-C5-A2LV	MX	N1	T1b
TCGA-EK-A2RD	MX	N0	T1b1
TCGA-DR-A0ZM	M0	N0	T2b
TCGA-Q1-A6DT	MX	NX	TX
TCGA-VS-A9U6	M1	NX	T4
TCGA-EA-A97N	M0	N0	T1b2
TCGA-DS-A7WF	MX	N0	T1b2
TCGA-EX-A3L1	M0	N0	T2a1
TCGA-VS-A8QC	MX	NX	TX
TCGA-EX-A1H5	MX	N1	T2b
TCGA-Q1-A6DW	MX	NX	TX
TCGA-EA-A439	M0	N0	T2a1
TCGA-MA-AA3W	M0	N1	T1b1
TCGA-VS-A9UR	MX	NX	T2a
TCGA-LP-A7HU	M0	N0	T2
TCGA-ZJ-AAXT	M0	N1	T3b
TCGA-EA-A4BA	M0	N0	T1b2
TCGA-MY-A5BF	MX	N0	T2a2
TCGA-DS-A1OC	M0	N1	T1b1
TCGA-VS-A9UZ	MX	N0	T1b
TCGA-EA-A5ZD	M0	N0	T1b1
TCGA-2W-A8YY	M0	N0	T2a2
TCGA-C5-A8XH	MX	N0	T1b1
TCGA-EX-A449	M1	NX	T1b1
TCGA-C5-A1M7	MX	N0	T1b
TCGA-LP-A4AV	M0	N0	T1b
TCGA-VS-A957	MX	NX	T1b1
TCGA-IR-A3LL	M0	N0	T1b1
TCGA-HM-A3JJ	MX	N1	T1b1
TCGA-VS-A9V2	MX	N0	T1b
TCGA-EA-A1QS	M0	N0	T1b1
TCGA-VS-A9V1	MX	NX	T3b
TCGA-DG-A2KL	M0	N0	T2a
TCGA-DS-A7WI	MX	N1	T2a2
TCGA-C5-A2M1	MX	N0	T1b1
TCGA-VS-A9UJ	MX	NX	T2b
TCGA-EA-A5ZF	M0	NX	T1b1
TCGA-LP-A4AU	M0	N1	T2
TCGA-GH-A9DA	MX	N0	T1b
TCGA-VS-A950	MX	NX	T3a
TCGA-EK-A2RA	MX	N0	T2a2
TCGA-DS-A0VK	M0	N1	T1b1
TCGA-C5-A3HL	MX	N0	T1b2
TCGA-C5-A1M9	M0	N1	T3b
TCGA-MY-A5BE	MX	N0	T1b1
TCGA-C5-A1M8	MX	N0	T1b
TCGA-EX-A69L	M0	N0	T1b1
TCGA-MA-AA42	M0	N0	T2b
TCGA-VS-A8EC	M0	NX	T3b
TCGA-FU-A57G	MX	N0	T1b2
TCGA-VS-A8EG	M0	NX	T1b1
TCGA-C5-A1MF	MX	N0	T1b2
TCGA-XS-A8TJ	M0	N1	T1b1
TCGA-DS-A0VN	M0	N0	T1b2
TCGA-DS-A0VL	M0	N0	T1b1

## Sheet: CHOL
bcr_patient_barcode	stage_tnm_M	stage_tnm_N	stage_tnm_T
TCGA-4G-AAZR	MX	N0	T2a
TCGA-W5-AA2M	M1	N0	T3
TCGA-W5-AA2K	M0	N0	T1
TCGA-W5-AA39	M0	N0	T2
TCGA-W6-AA0T	M0	N0	T3
TCGA-W5-AA2Z	M0	N0	T2
TCGA-ZD-A8I3	M0	N0	T2
TCGA-3X-AAVC	M0	N0	T1
TCGA-ZH-A8Y5	M1	N1	T3
TCGA-W5-AA2H	M0	N0	T3
TCGA-4G-AAZF	MX	N0	T3
TCGA-W5-AA30	M0	N0	T1
TCGA-4G-AAZT	M0	N0	T1
TCGA-W5-AA38	M0	N0	T1
TCGA-W5-AA34	M0	N0	T1
TCGA-W5-AA36	M1	N0	T3
TCGA-3X-AAVA	M0	NX	T2b
TCGA-ZH-A8Y6	M0	N0	T1
TCGA-ZH-A8Y4	M0	N0	T1
TCGA-W5-AA2J	M0	N0	T4
TCGA-3X-AAV9	M0	N0	T1
TCGA-ZH-A8Y8	M0	N0	T1
TCGA-3X-AAVE	M0	N0	T2
TCGA-ZH-A8Y7	M1	N0	T3
TCGA-ZH-A8Y2	M0	NX	T1
TCGA-W5-AA2R	M0	N0	T1
TCGA-ZH-A8Y3	M0	N0	T2a
TCGA-W5-AA2W	M0	N1	T2a
TCGA-W5-AA31	M0	N0	T1
TCGA-W5-AA2T	M0	N0	T2
TCGA-WD-A7RX	MX	NX	T2b
TCGA-W5-AA2X	M1	N1	T2b
TCGA-W6-AA0S	MX	N0	T1
TCGA-4G-AAZO	M0	N0	T2a
TCGA-W5-AA33	M0	N0	T1
TCGA-W5-AA2U	M0	N0	T1
TCGA-W5-AA2O	M0	N0	T1
TCGA-W5-AA2G	M0	N0	T1
TCGA-W5-AA2I	M0	N0	T1
TCGA-3X-AAVB	M1	N1	T3
TCGA-4G-AAZG	MX	N0	T3
TCGA-ZH-A8Y1	M0	N1	T3
TCGA-YR-A95A	M1	NX	T2
TCGA-ZU-A8S4	MX	NX	T1
TCGA-W5-AA2Q	M0	N0	T2b

## Sheet: COAD
bcr_patient_barcode	stage_tnm_M	stage_tnm_N	stage_tnm_T
TCGA-AA-3819	M0	N0	T3
TCGA-A6-2677	M0	N2	T3
TCGA-CK-5914	MX	N1	T3
TCGA-A6-6141	M0	N0	T3
TCGA-D5-5541	M0	N1a	T3
TCGA-AA-A00K	M0	N0	T3
TCGA-AA-3941	M1a	N1b	T4
TCGA-AA-A00D	M0	N0	T2
TCGA-F4-6807	M0	N2b	T3
TCGA-G4-6322	MX	N1	T3
TCGA-NH-A8F8	M1	N2b	T4a
TCGA-A6-4107	M0	N1b	T3
TCGA-G4-6310	M0	N1	T3
TCGA-AZ-4614	M1	N1	T4a
TCGA-AA-3860	M0	N1	T3
TCGA-CK-4948	M0	N1	T3
TCGA-AA-A01P	M0	N1	T3
TCGA-D5-6541	M0	N0	T3
TCGA-AZ-4616	M1	N2	T3
TCGA-AA-3684	M1	N2	T4
TCGA-G4-6317	MX	N2	T3
TCGA-CM-6675	M1b	N2b	T3
TCGA-AA-3509	M0	N0	T3
TCGA-AA-3681	M0	N1	T3
TCGA-AY-6386	M0	N1a	T3
TCGA-AA-3989	M1	N2	T3
TCGA-CM-5860	M0	N0	T3
TCGA-AA-3994	M0	N1	T3
TCGA-AA-A03J	M0	N0	T2
TCGA-AA-3556	M0	N0	T2
TCGA-AA-3976	M0	N1	T2
TCGA-NH-A50U	M1a	N0	T4a
TCGA-AA-A01Z	M0	N0	T3
TCGA-AA-3952	M0	N2	T3
TCGA-AA-3869	M1	N2	T4
TCGA-G4-6323	MX	N0	Tis
TCGA-AA-3516	M0	N2	T3
TCGA-CM-6162	M0	N1a	T3
TCGA-CM-6170	M0	N0	T2
TCGA-AA-3875	M0	N0	T1
TCGA-CK-6746	MX	N0	T4b
TCGA-QG-A5YV	MX	N1a	T4b
TCGA-AA-A010	M0	N0	T4
TCGA-AZ-4313	M0	N0	T1
TCGA-AA-3862	M0	N0	T3
TCGA-AA-3833	M0	N0	T3
TCGA-CM-4743	M0	N0	T3
TCGA-DM-A288	M0	N2	T3
TCGA-A6-A567	M1	N1	T3
TCGA-AA-A00Q	M0	N1	T4
TCGA-AA-A02K	M1	N2	T4
TCGA-AA-A00N	M0	N0	T4
TCGA-CM-5863	M0	N1b	T3
TCGA-AA-3667	M0	N0	T2
TCGA-AD-A5EK	MX	N0	T2
TCGA-AD-6888	M0	N1b	T3
TCGA-AA-A01I	M0	N0	T2
TCGA-AA-3511	M0	N0	T4
TCGA-AA-3975	M0	N0	T2
TCGA-AA-A02F	M1	N1	T3
TCGA-AA-3525	M0	N1	T3
TCGA-AA-3980	M0	N0	T2
TCGA-CM-4750	M0	N1b	T1
TCGA-AA-3679	M1	N2	T3
TCGA-AA-3872	M1	N2	T4
TCGA-AD-6895	M0	N1a	T3
TCGA-CK-5913	MX	N0	T3
TCGA-F4-6808	M0	N0	T1
TCGA-CA-6717	M0	N0	T3
TCGA-G4-6299	M0	N2	T3
TCGA-AA-3532	M0	N0	T3
TCGA-AZ-4681	M0	N0	T3
TCGA-AA-3538	M0	N0	T2
TCGA-G4-6588	M0	N0	T3
TCGA-AZ-4308	M0	N1	T3
TCGA-D5-5540	M0	N0	T3
TCGA-CM-5349	M0	N0	T3
TCGA-AA-3710	M0	N0	T3
TCGA-AZ-6598	MX	N0	T3
TCGA-AA-A00F	M0	N2	T3
TCGA-A6-5660	M0	N2b	T3
TCGA-AD-6890	MX	N0	T1
TCGA-A6-5667	MX	N1a	T3
TCGA-D5-6923	M0	N0	T2
TCGA-G4-6625	M0	N0	T3
TCGA-CK-6751	MX	N0	T2
TCGA-AA-3526	M0	N0	T2
TCGA-D5-6535	MX	N1	T3
TCGA-AA-A02R	M0	N0	T3
TCGA-CM-4744	M0	N0	T2
TCGA-AA-3968	M0	N0	T2
TCGA-G4-6307	M0	N1	T3
TCGA-CA-6719	M0	N0	T3
TCGA-AA-3851	M0	N0	T3
TCGA-AA-3967	M0	N1	T3
TCGA-AA-3506	M0	N0	T2
TCGA-QG-A5Z1	MX	N1b	T3
TCGA-AA-3678	M0	N1	T2
TCGA-CM-6165	M0	N0	T3
TCGA-A6-5665	M0	N0	T3
TCGA-CM-4748	M0	N1a	T4a
TCGA-AA-A00U	M0	N1	T3
TCGA-CM-4747	M1a	N1b	T4a
TCGA-AA-3663	M0	N0	T3
TCGA-AZ-6603	MX	N1	T2
TCGA-NH-A8F7	MX	N0	T3
TCGA-AA-3534	M0	N0	T3
TCGA-A6-5661	M0	N0	T3
TCGA-D5-6531	M0	N0	T3
TCGA-AA-3693	M1	N1	T4
TCGA-D5-6538	M0	N2	T3
TCGA-CM-5344	M0	N1b	T3
TCGA-F4-6805	M0	N0	T3
TCGA-AA-3662	M1	N2	T4
TCGA-AA-3956	M0	N0	T3
TCGA-CM-6674	M0	N0	T3
TCGA-AA-3510	M0	N0	T3
TCGA-AD-A5EJ	MX	N0	T3
TCGA-CA-6718	M0	N0	T3
TCGA-WS-AB45	MX	N0	T3
TCGA-DM-A1D4	M0	N0	T3
TCGA-G4-6302	M0	N0	T3
TCGA-AZ-4323	M1	N2	T4
TCGA-AZ-4684	M1	N2	T3
TCGA-AA-A01S	M0	N1	T3
TCGA-AA-3492	M0	N0	T3
TCGA-AA-3850	M0	N0	T2
TCGA-AA-3866	M0	N0	T2
TCGA-AA-3543	M0	N0	T2
TCGA-CM-5868	M1a	N1a	T4a
TCGA-AA-3972	M1	N1	T3
TCGA-AA-3845	M0	N0	T3
TCGA-AA-3930	M1	N2	T3
TCGA-AA-3673	M0	N0	T3
TCGA-AA-3947	M0	N0	T4
TCGA-A6-2676	M0	N0	T4
TCGA-AA-A00O	M0	N2	T3
TCGA-G4-6320	MX	N1	T3
TCGA-F4-6570	M0	N0	T3
TCGA-AA-A00W	M0	N0	T1
TCGA-5M-AATE	M0	N0	T3
TCGA-AA-3697	M0	N0	T3
TCGA-AZ-6607	M1	N2	T4
TCGA-G4-6306	M0	N0	T2
TCGA-AA-3696	M1	N1	T3
TCGA-AY-A71X	M0	N0	T2
TCGA-AA-3831	M0	N0	T3
TCGA-G4-6293	M0	N1	T3
TCGA-D5-6928	M0	N0	T3
TCGA-CM-6168	M0	N0	T3
TCGA-DM-A28C	M0	N0	T3
TCGA-AA-3858	M0	N0	T2
TCGA-G4-6314	M1	N2	T3
TCGA-A6-6780	MX	N0	T3
TCGA-CM-4752	M0	N0	T3
TCGA-AA-3529	M0	N2	T3
TCGA-DM-A1DA	M0	N2	T3
TCGA-AA-3496	M0	N0	T3
TCGA-D5-6932	M0	N0	T3
TCGA-AA-3842	M0	N1	T2
TCGA-CA-5796	M0	N0	T3
TCGA-A6-2671	M1	N2	T3
TCGA-AA-3488	M1	N2	T3
TCGA-F4-6459	M0	N2a	T3
TCGA-CA-6716	M0	N0	T3
TCGA-AZ-4315	M0	N0	T3
TCGA-D5-6924	M0	N0	T3
TCGA-AA-3544	M0	N0	T2
TCGA-AA-A01X	M0	N1	T2
TCGA-F4-6460	M0	N1	T3
TCGA-A6-6781	MX	N1b	T4b
TCGA-AA-3841	M0	N0	T3
TCGA-D5-5537	MX	N2	T3
TCGA-AA-3680	M1	N2	T4
TCGA-A6-5659	M0	N0	T2
TCGA-AA-3855	M0	N0	T2
TCGA-CK-6748	M1	N1	T3
TCGA-CM-6676	M0	N0	T2
TCGA-AA-A01G	M0	N0	T3
TCGA-F4-6855	M0	N0	T3
TCGA-DM-A282	M0	N0	T3
TCGA-D5-6540	M0	N0	T2
TCGA-A6-6142	M1a	N1a	T3
TCGA-AA-A02E	M1	N1	T3
TCGA-AA-3521	M0	N0	T3
TCGA-DM-A1D0	M0	N0	T3
TCGA-D5-6920	M0	N0	T3
TCGA-AA-3986	M0	N0	T2
TCGA-AA-3837	M0	N0	T3
TCGA-SS-A7HO	M0	N0	T4a
TCGA-D5-6536	M0	N0	T3
TCGA-AA-A00R	M0	N0	T2
TCGA-A6-6653	M0	N0	T2
TCGA-AA-3685	M0	N0	T3
TCGA-CM-4751	M0	N1b	T3
TCGA-AA-3811	M0	N2	T3
TCGA-4T-AA8H	MX	N0	T3
TCGA-A6-6782	MX	N0	T4a
TCGA-DM-A28G	M0	N0	T3
TCGA-A6-6654	M0	N1	T3
TCGA-A6-2681	M0	N0	T3
TCGA-A6-2685	M0	N0	T3
TCGA-F4-6463	M0	N0	T3
TCGA-AA-A01F	M0	N1	T3
TCGA-AA-3973	M1	N1	T4
TCGA-AA-3712	M0	N2	T3
TCGA-CK-4947	M0	N1	T4
TCGA-AA-3675	M0	N0	T3
TCGA-G4-6298	MX	N1	T4a
TCGA-A6-A5ZU	M0	N1	T3
TCGA-AA-3877	M0	N0	T1
TCGA-G4-6294	M1	N1	T3
TCGA-AA-3560	M0	N2	T3
TCGA-D5-5539	M0	N1	T3
TCGA-A6-5657	M0	N1	T3
TCGA-AZ-4682	M1	N0	T3
TCGA-NH-A50T	MX	N0	T3
TCGA-AA-3494	M1	N0	T3
TCGA-D5-5538	M0	N1b	T3
TCGA-AA-3548	M0	N2	T3
TCGA-AA-3549	M0	N0	T2
TCGA-CM-5862	M1a	N1a	T3
TCGA-AA-3524	M0	N0	T3
TCGA-CK-6747	MX	N0	T3
TCGA-AA-3561	M0	N0	T3
TCGA-AA-3692	M1	N2	T3
TCGA-QL-A97D	MX	N0	T2
TCGA-G4-6304	M0	N0	T4
TCGA-G4-6626	M0	N0	T3
TCGA-G4-6295	M0	N0	T3
TCGA-DM-A1DB	M0	N0	T3
TCGA-AA-3970	M0	N0	T3
TCGA-D5-6539	M0	N0	T3
TCGA-DM-A0XD	M0	N0	T3
TCGA-AA-3982	M0	N1	T3
TCGA-AA-3555	M0	N0	T3
TCGA-CK-4950	M0	N1	T3
TCGA-CM-4746	M0	N0	T2
TCGA-AA-3867	M1	N2	T3
TCGA-AA-3502	M0	N0	T2
TCGA-DM-A1D9	M0	N0	T3
TCGA-AA-3844	M0	N2	T3
TCGA-A6-3807	M0	N2	T3
TCGA-AU-6004	M0	N0	T2
TCGA-F4-6809	M1	N1	T3
TCGA-AA-3812	M0	N0	T3
TCGA-AA-A02H	M1	N2	T3
TCGA-CA-5797	M0	N0	T3
TCGA-F4-6461	M0	N2	T4b
TCGA-DM-A1HA	M0	N2	T3
TCGA-NH-A6GA	MX	N2a	T4a
TCGA-CA-5254	M0	N0	T3
TCGA-4N-A93T	M0	N1b	T4a
TCGA-A6-5664	MX	N2a	T4a
TCGA-AA-3660	M0	N0	T3
TCGA-AA-3519	M0	N1	T3
TCGA-AD-6889	M0	N0	T3
TCGA-AA-3984	M0	N0	T3
TCGA-RU-A8FL	MX	N2a	T3
TCGA-AD-6548	M0	N0	T2
TCGA-CA-5256	M0	N0	T3
TCGA-NH-A6GC	M1b	N1b	T4b
TCGA-CK-4951	M0	N0	T3
TCGA-AD-6901	MX	N0	T3
TCGA-AU-3779	M0	N0	T3
TCGA-AA-3688	M1	N1	T3
TCGA-DM-A28H	M0	N2	T3
TCGA-AA-A00A	M0	N0	T3
TCGA-AA-A01V	M0	N0	T2
TCGA-G4-6303	M1	N1	T3
TCGA-F4-6569	M0	N0	T2
TCGA-AZ-5403	MX	N0	T3
TCGA-AA-3552	M0	N2	T3
TCGA-CK-5915	MX	N0	T2
TCGA-AA-A02Y	M0	N0	T2
TCGA-D5-6532	M0	N0	T3
TCGA-AA-A02W	M0	N0	T2
TCGA-CM-6171	M0	N0	T2
TCGA-A6-2674	M1	N2	T3
TCGA-A6-5662	M1	N2	T3
TCGA-A6-2678	M0	N1	T3
TCGA-AD-6965	M0	N2b	T4a
TCGA-D5-6529	M0	N0	T3
TCGA-AZ-4615	M0	N1	T3
TCGA-AZ-5407	M0	N0	T1
TCGA-CM-5864	M0	N0	T2
TCGA-A6-2672	M0	N1	T3
TCGA-CM-6161	M0	N0	T2
TCGA-A6-2686	M0	N0	T3
TCGA-AA-3664	M0	N0	T3
TCGA-A6-4105	M0	N0	T3
TCGA-D5-6537	MX	N1a	T3
TCGA-AA-3530	M0	N0	T2
TCGA-AA-3939	M0	N0	T3
TCGA-AA-A01T	M0	N1	T3
TCGA-T9-A92H	M0	N0	T3
TCGA-AA-3542	M0	N2	T3
TCGA-CM-5348	M0	N1a	T3
TCGA-F4-6854	M0	N0	T3
TCGA-AA-3966	M0	N0	T3
TCGA-AA-3856	M0	N0	T3
TCGA-A6-5656	M0	N0	T2
TCGA-DM-A28F	M0	N1	T3
TCGA-CM-6677	M0	N0	T3
TCGA-D5-6922	M0	N1	T3
TCGA-AA-3846	M0	N0	T3
TCGA-AA-A029	M0	N0	T3
TCGA-DM-A285	M1	N2	T3
TCGA-G4-6586	M0	N0	T3
TCGA-AZ-6608	M0	N1	T2
TCGA-D5-6930	M0	N0	T3
TCGA-AZ-6605	M0	N1	T4
TCGA-AA-A01D	M0	N2	T3
TCGA-AA-3553	M0	N0	T2
TCGA-DM-A1D6	M0	N0	T3
TCGA-CK-5916	M0	N0	T1
TCGA-CM-6163	M0	N0	T1
TCGA-AA-3979	M0	N0	T3
TCGA-AZ-6601	M0	N0	T3
TCGA-AA-3854	M0	N0	T2
TCGA-AY-A69D	M0	N0	T3
TCGA-5M-AAT6	M1a	N2b	T4a
TCGA-CA-5255	M0	N0	T3
TCGA-A6-2670	M0	N0	T3
TCGA-AA-3522	M0	N0	T3
TCGA-AA-3815	M0	N0	T3
TCGA-G4-6321	MX	N1	T2
TCGA-AA-3814	M0	N0	T3
TCGA-CK-5912	MX	N0	T2
TCGA-AA-A02O	M0	N0	T3
TCGA-AY-4070	M0	N2	T3
TCGA-A6-6648	M1a	N0	T3
TCGA-G4-6297	M1	N2	T3
TCGA-AA-3864	M0	N0	T3
TCGA-AA-3558	M0	N0	T2
TCGA-CM-6680	M0	N2a	T3
TCGA-A6-6651	MX	N1b	T3
TCGA-D5-6534	M0	N0	T3
TCGA-A6-6138	M0	N0	T2
TCGA-AA-A00J	M0	N1	T4
TCGA-A6-3809	M0	N0	T4
TCGA-D5-6927	M0	N0	T3
TCGA-A6-6137	M0	N1c	T3
TCGA-AA-3527	M0	N0	T3
TCGA-AM-5821	M0	N0	T3
TCGA-AA-3821	M0	N0	T2
TCGA-AA-3531	M0	N0	T3
TCGA-A6-A565	MX	N2	T3
TCGA-AA-A02J	M1	N0	T3
TCGA-QG-A5Z2	M0	N0	T2
TCGA-CA-6715	M0	N1	T3
TCGA-AZ-6599	MX	N0	T2
TCGA-AA-3489	M0	N0	T3
TCGA-D5-6931	M0	N2	T4b
TCGA-A6-3808	M0	N0	T3
TCGA-AA-A024	M0	N0	T3
TCGA-D5-6929	M1	N1	T3
TCGA-AA-3655	M0	N0	T3
TCGA-AA-3518	M0	N0	T3
TCGA-AA-3514	M0	N0	T2
TCGA-F4-6703	M0	N0	T3
TCGA-5M-AAT4	M1b	N0	T3
TCGA-QG-A5YX	MX	N0	T3
TCGA-AA-3517	M0	N0	T3
TCGA-AA-A00L	M0	N0	T3
TCGA-AZ-6606	M1	N2	T4
TCGA-AA-3520	M0	N0	T3
TCGA-CM-6679	M0	N0	T3
TCGA-AA-A004	M0	N0	T3
TCGA-AD-6899	MX	N2b	T4a
TCGA-AA-3695	M1	N2	T3
TCGA-AA-3713	M1	N0	T3
TCGA-A6-2684	M0	N0	T2
TCGA-D5-6926	M0	N1	T4a
TCGA-CM-6169	M0	N0	T3
TCGA-CM-6172	M0	N1a	T3
TCGA-D5-6530	M0	N0	T2
TCGA-CM-5861	M0	N0	T3
TCGA-A6-5666	M0	N0	T4b
TCGA-AA-3955	M0	N2a	T2
TCGA-A6-6649	M0	N1b	T3
TCGA-F4-6806	M0	N0	T2
TCGA-AA-3562	M0	N2	T3
TCGA-AA-A03F	M0	N2	T3
TCGA-AA-3861	M0	N0	T3
TCGA-AA-3950	M0	N0	T3
TCGA-DM-A0XF	M0	N2	T3
TCGA-AA-A01K	M0	N2	T3
TCGA-CM-6678	M1a	N1c	T4a
TCGA-DM-A1D7	M0	N0	T3
TCGA-AY-A8YK	M1	N2a	T3
TCGA-AA-3672	M0	N1	T3
TCGA-A6-6650	M0	N0	T3
TCGA-AA-A01C	M0	N1	T2
TCGA-AA-3852	M0	N0	T3
TCGA-CM-6166	M0	N0	T2
TCGA-QG-A5YW	MX	N2b	T3
TCGA-A6-6652	M1	N0	T3
TCGA-AA-A017	M0	N0	T3
TCGA-G4-6628	M0	N0	T2
TCGA-AY-A54L	M0	N0	T2
TCGA-G4-6311	MX	N1	T3
TCGA-CM-6164	M0	N0	T3
TCGA-DM-A28E	M0	N0	T3
TCGA-A6-3810	M0	N0	T3
TCGA-AA-A022	M0	N0	T4
TCGA-CK-4952	M0	N2	T4
TCGA-G4-6309	M0	N1	T3
TCGA-AA-3848	M0	N2	T3
TCGA-F4-6704	MX	N2b	T3
TCGA-DM-A28M	M0	N0	T3
TCGA-G4-6315	M1	N1	T3
TCGA-AA-3949	M0	N1	T3
TCGA-AZ-6600	M1	N1	T4
TCGA-DM-A1HB	M0	N1	T3
TCGA-F4-6856	M0	N0	T2
TCGA-DM-A28K	M0	N0	T3
TCGA-A6-A56B	M0	N1	T3
TCGA-AA-3554	M0	N0	T3
TCGA-CM-5341	M0	N1a	T2
TCGA-NH-A6GB	MX	N2b	T3
TCGA-D5-6898	M0	N0	T2
TCGA-AA-A01Q	M0	N0	T3
TCGA-3L-AA1B	M0	N0	T2
TCGA-AA-A00Z	M0	N0	T3
TCGA-D5-7000	M0	N0	T2
TCGA-A6-6140	M0	N0	T3
TCGA-AA-3495	M0	N0	T2
TCGA-A6-A566	M0	N1	T4
TCGA-NH-A5IV	MX	N0	T3
TCGA-AA-3971	M0	N1	T3
TCGA-AA-A00E	M0	N0	T3
TCGA-G4-6627	M0	N0	T3
TCGA-AA-3818	M0	N0	T3
TCGA-AM-5820	M1	N2	T4a
TCGA-DM-A280	M0	N0	T3
TCGA-AA-A01R	M0	N2	T3
TCGA-D5-6533	M0	N0	T4b
TCGA-DM-A0X9	M0	N0	T3
TCGA-AA-3870	M1	N2	T3
TCGA-AY-5543	M1	N1a	T3
TCGA-AD-5900	MX	N0	T2
TCGA-AA-3666	M0	N1	T3
TCGA-A6-2675	MX	N0	T3
TCGA-AA-3715	M0	N0	T3
TCGA-A6-2683	M1	N0	T4
TCGA-CM-6167	M0	N2b	T3
TCGA-AD-6963	MX	N0	T3
TCGA-A6-2680	M0	N0	T3
TCGA-A6-2682	M1	N1	T4b
TCGA-DM-A28A	M0	N2	T3
TCGA-NH-A50V	M0	N2a	T3

## Sheet: KICH
bcr_patient_barcode	stage_tnm_M	stage_tnm_N	stage_tnm_T
TCGA-KO-8410	M0	N0	T1b
TCGA-KO-8407	M0	N0	T2
TCGA-KO-8406	M0	N0	T1
TCGA-KM-8438	MX	N0	T2
TCGA-KO-8415	M0	N0	T1
TCGA-KO-8405	M0	N0	T3a
TCGA-KO-8416	M0	N0	T3a
TCGA-KL-8329	M0	N0	T1b
TCGA-KL-8326	M0	N0	T3a
TCGA-KL-8342	M0	N0	T2b
TCGA-NP-A5H6	MX	NX	T2a
TCGA-KM-8441	MX	NX	T1b
TCGA-KL-8345	M0	N0	T3a
TCGA-KL-8335	M0	N0	T3a
TCGA-KO-8409	M0	N0	T2b
TCGA-KM-8476	MX	NX	T1
TCGA-KL-8346	M0	N0	T2b
TCGA-KL-8338	M0	N0	T3a
TCGA-KL-8328	M0	N0	T2b
TCGA-KM-8442	MX	NX	T2
TCGA-KO-8413	M0	N0	T1
TCGA-NP-A5B3	MX	NX	T1a
TCGA-NP-A5H7	MX	NX	T2b
TCGA-KO-8414	M0	N0	T2
TCGA-KN-8426	M1	NX	T3a
TCGA-KL-8337	M0	N0	T2
TCGA-KL-8341	M0	N2	T3b
TCGA-KL-8343	M0	N0	T3
TCGA-KM-8440	MX	NX	T3a
TCGA-KM-8639	MX	NX	T1a
TCGA-KM-8443	MX	N0	T2
TCGA-KL-8331	M0	N0	T2
TCGA-KL-8332	M0	N0	T1b
TCGA-KL-8339	M1	N1	T3a
TCGA-KL-8327	M0	N0	T1b
TCGA-KM-8439	MX	NX	T1b
TCGA-KL-8325	M0	NX	T2
TCGA-KL-8334	M0	N0	T3a
TCGA-KL-8323	M0	NX	T3b
TCGA-KO-8411	M0	NX	T1b
TCGA-NP-A5GY	MX	NX	T1a
TCGA-KL-8344	M0	N0	T3a
TCGA-NP-A5H1	MX	NX	T1a
TCGA-KL-8340	M0	N0	T2
TCGA-KL-8330	M0	N0	T2b
TCGA-KO-8417	M0	N0	T1
TCGA-KL-8336	M0	N2	T3b
TCGA-NP-A5GZ	MX	NX	T2a
TCGA-KM-8477	MX	NX	T1a
TCGA-NP-A5H5	MX	NX	T1b
TCGA-KL-8324	M0	NX	T2
TCGA-KL-8333	M0	N0	T2

## Sheet: KIRC
bcr_patient_barcode	stage_tnm_M	stage_tnm_N	stage_tnm_T
TCGA-A3-3323	M0	NX	T1b
TCGA-B0-4816	M0	N0	T2
TCGA-A3-3362	M0	N0	T1a
TCGA-DV-5574	M0	NX	T1a
TCGA-B2-A4SR	M0	NX	T2a
TCGA-AK-3425	M0	N0	T1
TCGA-BP-5183	M0	NX	T3a
TCGA-A3-A8OW	MX	NX	T3a
TCGA-CJ-4892	M0	N0	T1b
TCGA-BP-4158	M0	N0	T1b
TCGA-A3-3352	M0	N0	T3a
TCGA-A3-3370	M0	N0	T1b
TCGA-CZ-5460	M1	NX	T3b
TCGA-A3-3325	M0	NX	T1a
TCGA-AK-3461	M0	NX	T1a
TCGA-BP-4971	M0	N0	T3a
TCGA-CZ-4859	M0	N0	T1
TCGA-B8-5545	M0	N0	T1a
TCGA-B8-5162	M0	NX	T2a
TCGA-B2-3923	M0	NX	T2
TCGA-B0-4710	M0	N0	T3a
TCGA-B0-5691	M0	N0	T1a
TCGA-BP-4777	M0	NX	T1a
TCGA-A3-3313	M0	N0	T1b
TCGA-A3-A6NI	MX	NX	T1a
TCGA-BP-4330	M0	N0	T3a
TCGA-BP-4969	M0	NX	T1a
TCGA-BP-4337	M0	N0	T3b
TCGA-CJ-5676	M0	NX	T3b
TCGA-B0-4696	M0	N0	T3a
TCGA-A3-3357	M0	N0	T2
TCGA-B0-5107	M1	N0	T2
TCGA-CJ-4900	M1	N1	T4
TCGA-B0-5713	M0	N0	T3b
TCGA-BP-4340	M0	N0	T1b
TCGA-B0-5707	M0	N0	T1a
TCGA-BP-5184	M0	NX	T1a
TCGA-B4-5378	M0	N0	T1
TCGA-BP-4163	M0	N0	T3a
TCGA-CW-5585	M1	N0	T3b
TCGA-BP-5185	M0	NX	T1a
TCGA-B4-5832	M0	N0	T3b
TCGA-A3-3380	M0	N0	T1
TCGA-BP-4167	M0	NX	T3a
TCGA-CZ-5986	M0	N0	T1
TCGA-BP-4999	M0	NX	T1a
TCGA-BP-4346	M0	N0	T3b
TCGA-B8-A54J	MX	NX	T2a
TCGA-B0-4815	M0	NX	T3a
TCGA-B4-5377	M1	N0	T3
TCGA-BP-5194	M0	NX	T1a
TCGA-BP-4993	M0	NX	T1a
TCGA-CZ-4861	M0	NX	T2
TCGA-BP-4166	M0	N0	T3a
TCGA-BP-4987	M0	NX	T1b
TCGA-B0-4690	M1	N0	T4
TCGA-CJ-4894	M0	N0	T3a
TCGA-BP-4769	M0	NX	T1a
TCGA-B0-4846	M1	N0	T3a
TCGA-B0-5712	M1	N0	T2
TCGA-B0-4691	M1	N0	T2
TCGA-CJ-4890	M1	N0	T3a
TCGA-CW-5591	M1	N0	T3a
TCGA-BP-4974	M1	N0	T3a
TCGA-BP-4354	M1	N1	T4
TCGA-CW-6096	M0	NX	T1a
TCGA-B2-3924	M0	NX	T1b
TCGA-B8-5551	M0	N0	T1b
TCGA-AK-3465	M0	NX	T1b
TCGA-BP-4344	M0	NX	T1a
TCGA-BP-4977	M0	NX	T1b
TCGA-AK-3445	M0	NX	T3a
TCGA-BP-4756	M0	N0	T1b
TCGA-CZ-5467	M0	N0	T3a
TCGA-BP-5180	M0	NX	T1a
TCGA-BP-4355	M0	NX	T3a
TCGA-B0-4701	M1	N0	T3a
TCGA-B0-4694	M0	NX	T3b
TCGA-BP-5168	M0	NX	T1a
TCGA-B8-5165	M0	N0	T1a
TCGA-6D-AA2E	MX	NX	T1b
TCGA-B0-5710	M0	N0	T1b
TCGA-CZ-5456	M0	N0	T2
TCGA-B0-4718	M0	NX	T3a
TCGA-BP-4799	M0	N0	T3b
TCGA-BP-5195	M0	NX	T1a
TCGA-B0-5120	M0	N0	T1a
TCGA-DV-5576	M0	NX	T1a
TCGA-CJ-4868	M1	N0	T3a
TCGA-A3-A8OU	MX	NX	T1a
TCGA-BP-4976	M0	NX	T1a
TCGA-CJ-4904	M1	N0	T3a
TCGA-CJ-4908	M0	NX	T1a
TCGA-CZ-5987	M1	NX	T3b
TCGA-B8-4621	M0	N0	T1b
TCGA-BP-4789	M0	NX	T1a
TCGA-B8-4151	M0	N0	T3a
TCGA-A3-A8OV	MX	NX	T1a
TCGA-CW-5587	M0	N0	T3b
TCGA-B0-5084	M1	N1	T3a
TCGA-AK-3440	M0	NX	T1a
TCGA-CJ-4913	M0	NX	T3a
TCGA-BP-4981	M0	NX	T3a
TCGA-BP-4795	M0	N0	T1a
TCGA-BP-5190	M0	NX	T1a
TCGA-G6-A8L7	MX	N0	T1b
TCGA-B0-4844	M1	NX	T3a
TCGA-B4-5836	M0	N0	T1b
TCGA-BP-4787	M1	N0	T3a
TCGA-CZ-4866	M0	NX	T1
TCGA-CJ-5684	M0	NX	T3a
TCGA-B8-5546	M0	N0	T1b
TCGA-B0-5705	M0	N0	T1
TCGA-CZ-4858	M0	NX	T2
TCGA-B0-5110	M0	N0	T1a
TCGA-BP-4162	M0	N0	T1b
TCGA-CJ-4918	M1	N0	T3a
TCGA-B0-5099	M0	NX	T3b
TCGA-CZ-5461	M1	NX	T1b
TCGA-A3-3351	M0	N0	T2a
TCGA-B0-5102	M0	NX	T1
TCGA-CJ-4893	M0	NX	T1b
TCGA-B2-5636	M0	NX	T1a
TCGA-CJ-4635	M0	NX	T1b
TCGA-B4-5835	M0	N0	T1
TCGA-BP-5007	M0	N0	T2
TCGA-GK-A6C7	MX	NX	T1a
TCGA-BP-4968	M0	N0	T1b
TCGA-CZ-5462	M1	NX	T1b
TCGA-BP-4762	M0	NX	T1a
TCGA-B0-5094	M1	N0	T3b
TCGA-B2-5635	M0	NX	T1a
TCGA-CJ-4889	M0	NX	T1a
TCGA-AK-3456	M0	N0	T2
TCGA-BP-4338	M0	N0	T1b
TCGA-B0-4814	M1	N0	T4
TCGA-CZ-5459	M0	NX	T3b
TCGA-MW-A4EC	MX	NX	T1a
TCGA-BP-4770	M0	N0	T4
TCGA-BP-5001	M0	NX	T1b
TCGA-BP-4760	M0	NX	T1a
TCGA-B8-A54E	MX	NX	T1b
TCGA-B0-5085	M0	N0	T3a
TCGA-BP-5182	M0	N0	T1a
TCGA-CJ-4641	M1	NX	T3a
TCGA-B0-4813	M0	NX	T3b
TCGA-B0-4713	M0	NX	T3b
TCGA-B0-5696	M0	N0	T3a
TCGA-B2-4098	M0	NX	T1b
TCGA-A3-3322	M0	NX	T1a
TCGA-CZ-5466	M0	NX	T3a
TCGA-A3-A6NJ	MX	NX	T1a
TCGA-AK-3427	M0	N0	T1a
TCGA-B2-4102	M0	NX	T1b
TCGA-BP-4784	M0	NX	T1a
TCGA-CZ-5985	M0	N0	T2
TCGA-BP-5187	M0	NX	T1a
TCGA-B0-5698	M0	N0	T1b
TCGA-B0-5702	M0	N0	T1b
TCGA-B0-5088	M0	N0	T1b
TCGA-B8-4143	M1	N0	T3a
TCGA-A3-A6NL	MX	NX	T1b
TCGA-B0-5108	M0	N0	T3a
TCGA-CJ-5671	M0	NX	T1a
TCGA-B0-5402	M0	NX	T4
TCGA-B0-5083	M0	N0	T1a
TCGA-B0-5096	M0	N1	T3a
TCGA-BP-4959	M0	NX	T1b
TCGA-B8-4148	M0	N0	T1a
TCGA-A3-3373	M0	N0	T1b
TCGA-BP-4329	M0	N0	T3a
TCGA-BP-4176	M0	NX	T1b
TCGA-BP-5006	M0	N0	T1a
TCGA-CW-5580	M1	NX	T3a
TCGA-B0-4818	M0	NX	T2
TCGA-CJ-5678	M1	N0	T2b
TCGA-B4-5844	M0	N0	T2
TCGA-B0-4827	M0	N0	T3b
TCGA-BP-4334	M0	N0	T3a
TCGA-B0-4821	M0	N0	T3b
TCGA-B0-4834	M0	N0	T1a
TCGA-AK-3430	M0	N1	T3b
TCGA-BP-4963	M0	NX	T1b
TCGA-BP-4986	M0	N0	T1a
TCGA-B0-4688	M1	N0	T4
TCGA-BP-4972	M0	NX	T3a
TCGA-BP-4973	M0	NX	T3a
TCGA-BP-4161	M0	NX	T1b
TCGA-MM-A563	MX	NX	T3
TCGA-BP-5175	M0	NX	T1a
TCGA-CJ-4886	M0	NX	T1a
TCGA-CJ-4907	M0	NX	T3b
TCGA-A3-3316	M0	NX	T2
TCGA-B0-4833	M0	N0	T1b
TCGA-CW-6087	M1	N1	T3a
TCGA-B0-5092	M1	N0	T1a
TCGA-BP-5174	M0	NX	T1a
TCGA-B0-5711	M0	NX	T3b
TCGA-CJ-6031	M0	NX	T1b
TCGA-BP-5198	M0	N0	T3b
TCGA-BP-4335	M1	N0	T3a
TCGA-CJ-4634	M0	NX	T1b
TCGA-A3-3376	M0	N0	T1a
TCGA-B0-5106	M0	N0	T1a
TCGA-BP-5170	M0	NX	T1a
TCGA-CJ-4923	M1	NX	T3a
TCGA-CZ-4862	M0	NX	T1b
TCGA-B0-5113	M0	N0	T3a
TCGA-BP-5192	M0	NX	T1a
TCGA-B0-5119	M0	N0	T1b
TCGA-B0-5116	M0	N0	T3b
TCGA-AK-3444	M0	NX	T1b
TCGA-AK-3454	M0	NX	T1b
TCGA-CJ-4870	M0	NX	T3a
TCGA-CZ-5452	M0	N0	T2
TCGA-AK-3447	M0	NX	T2
TCGA-A3-3387	M0	N0	T1a
TCGA-B8-A54H	MX	N0	T2a
TCGA-BP-4776	M0	NX	T1a
TCGA-DV-5573	M0	NX	T1a
TCGA-CZ-5465	M0	NX	T3b
TCGA-CZ-5453	M0	NX	T2
TCGA-B0-4828	M1	NX	T2
TCGA-DV-5567	M0	NX	T1a
TCGA-CW-5590	M1	NX	T3a
TCGA-CJ-4640	M0	N0	T3a
TCGA-CW-5584	M0	N1	T3b
TCGA-AK-3428	M0	N0	T3b
TCGA-CJ-4876	M0	N0	T2b
TCGA-BP-4994	M0	NX	T1a
TCGA-CJ-4643	M0	N0	T2b
TCGA-BP-4173	M0	N0	T2
TCGA-AK-3455	M0	NX	T3b
TCGA-A3-A8OX	MX	NX	T1a
TCGA-BP-4774	M0	NX	T1a
TCGA-B0-5117	M0	NX	T1b
TCGA-CJ-5675	M0	NX	T2a
TCGA-BP-5202	M0	NX	T3a
TCGA-CW-5589	M0	NX	T1a
TCGA-B0-4842	M0	N0	T3a
TCGA-B0-5699	M0	N0	T1
TCGA-B0-4841	M1	NX	T2
TCGA-BP-4766	M0	NX	T1a
TCGA-CJ-4869	M0	N1	T2
TCGA-CZ-5457	M0	NX	T3a
TCGA-B0-4823	M0	N0	T1a
TCGA-B0-5104	M0	N0	T1
TCGA-AK-3436	M1	N0	T2
TCGA-AK-3451	M0	N0	T2
TCGA-BP-5189	M0	NX	T1b
TCGA-CJ-5677	M1	NX	T3a
TCGA-CJ-4642	M0	NX	T2
TCGA-CZ-4857	M1	N0	T3a
TCGA-B0-5095	M0	N0	T3a
TCGA-B8-5159	M0	N0	T1a
TCGA-A3-3336	M0	NX	T1
TCGA-AS-3778	M0	NX	T1a
TCGA-B0-4697	M1	NX	T3b
TCGA-BP-4965	M0	NX	T1a
TCGA-B0-4706	M0	NX	T3a
TCGA-BP-4352	M1	N0	T3b
TCGA-CJ-4638	M1	N1	T3a
TCGA-AK-3458	M0	NX	T1b
TCGA-BP-5173	M0	NX	T1a
TCGA-CJ-4895	M1	NX	T3a
TCGA-B8-5553	M0	N0	T1b
TCGA-BP-4960	M0	N0	T2
TCGA-B0-5695	M0	N0	T1b
TCGA-CZ-4860	M1	NX	T4
TCGA-BP-4347	M0	NX	T3b
TCGA-B0-4852	M0	N0	T2
TCGA-B8-5163	M0	N0	T3a
TCGA-CJ-6027	M0	NX	T1a
TCGA-BP-4991	M0	NX	T1a
TCGA-CZ-5464	M1	NX	T3b
TCGA-BP-4159	M0	N0	T1b
TCGA-B0-4817	M0	N0	T3c
TCGA-B0-5690	M0	NX	T1b
TCGA-BP-4160	M0	N0	T3a
TCGA-EU-5906	M0	NX	T1b
TCGA-B8-4153	M0	NX	T3a
TCGA-BP-5196	M0	NX	T1a
TCGA-BP-4995	M0	N0	T1b
TCGA-A3-3365	M0	NX	T1a
TCGA-BP-5169	M0	N0	T1b
TCGA-BP-4768	M0	N0	T1a
TCGA-BP-4962	M0	NX	T2
TCGA-B8-5158	M0	N1	T3a
TCGA-B0-5080	M1	N0	T3a
TCGA-B0-5075	M0	N0	T3a
TCGA-CJ-4873	M0	N0	T3a
TCGA-BP-4803	M0	NX	T3a
TCGA-BP-5199	M0	N0	T2
TCGA-B0-5121	M0	N0	T1b
TCGA-B8-A54G	MX	NX	T1a
TCGA-A3-3372	M0	NX	T3
TCGA-CJ-6030	M0	N0	T1a
TCGA-B0-5693	M0	NX	T1b
TCGA-BP-5177	M0	NX	T1a
TCGA-CJ-4874	M0	N0	T1b
TCGA-CJ-4639	M0	N0	T2
TCGA-CJ-4897	M0	NX	T3a
TCGA-CJ-4903	M0	NX	T1b
TCGA-CW-5588	M0	NX	T1a
TCGA-B0-5081	M0	N0	T3b
TCGA-BP-4992	M0	NX	T1b
TCGA-AK-3453	M0	NX	T2
TCGA-BP-4343	M0	N0	T3a
TCGA-A3-3382	M0	NX	T1b
TCGA-CJ-5686	M0	NX	T1b
TCGA-CZ-4853	M0	NX	T1a
TCGA-CJ-4872	M0	N0	T1b
TCGA-BP-4326	M0	N0	T1b
TCGA-AK-3450	M0	N0	T1a
TCGA-DV-5566	M0	NX	T1a
TCGA-BP-5186	M0	N0	T1a
TCGA-B0-5706	M0	N0	T2
TCGA-CZ-5463	M0	NX	T2
TCGA-B8-4619	M0	N0	T1a
TCGA-A3-3311	M0	NX	T1
TCGA-BP-5009	M0	NX	T1b
TCGA-CJ-4885	M1	NX	T3a
TCGA-CJ-6033	M1	N0	T3a
TCGA-B0-4824	M0	N0	T1a
TCGA-DV-5565	M0	NX	T1a
TCGA-B0-4712	M1	NX	T3a
TCGA-CJ-5679	M0	NX	T3b
TCGA-BP-4975	M0	NX	T1b
TCGA-B0-4700	M1	NX	T4
TCGA-B0-4848	M0	NX	T3b
TCGA-BP-5004	M0	NX	T1a
TCGA-DV-A4W0	MX	NX	T1b
TCGA-BP-4341	M0	NX	T3a
TCGA-B0-4811	M0	N0	T3a
TCGA-A3-3324	M0	NX	T1b
TCGA-AS-3777	M0	NX	T1a
TCGA-B0-4822	M0	NX	T2
TCGA-BP-4761	M0	N1	T3a
TCGA-BP-4174	M0	N0	T2
TCGA-B2-5641	M0	N0	T1a
TCGA-BP-4982	M0	NX	T1b
TCGA-CJ-4912	M0	NX	T2
TCGA-BP-4164	M0	NX	T3a
TCGA-AK-3434	M0	NX	T1b
TCGA-BP-4967	M0	N0	T3a
TCGA-T7-A92I	MX	NX	T1a
TCGA-BP-4781	M0	NX	T1a
TCGA-A3-3378	M0	N0	T1
TCGA-B0-4707	M0	NX	T3a
TCGA-BP-4801	M0	NX	T1a
TCGA-CZ-4856	M0	N0	T1b
TCGA-AK-3443	M0	N0	T2
TCGA-CJ-4644	M1	N0	T3a
TCGA-B0-5692	M0	N0	T3b
TCGA-B2-4099	M0	NX	T1a
TCGA-CJ-4899	M0	NX	T1b
TCGA-BP-4325	M0	N0	T1b
TCGA-BP-4763	M0	NX	T1a
TCGA-B0-5109	M0	N1	T3b
TCGA-B8-A54D	MX	NX	T3a
TCGA-B8-4620	M0	N0	T3a
TCGA-A3-3346	M0	NX	T1b
TCGA-CJ-4884	M0	NX	T3a
TCGA-CW-6090	M0	NX	T1b
TCGA-BP-4351	M0	N0	T3a
TCGA-B2-4101	M0	NX	T2a
TCGA-CZ-5982	M0	NX	T1a
TCGA-MM-A84U	MX	NX	T1a
TCGA-BP-4775	M0	NX	T1a
TCGA-CJ-4871	M1	NX	T3a
TCGA-CZ-5468	M1	NX	T3b
TCGA-CZ-5469	M0	N0	T2
TCGA-A3-3331	M0	N0	T1
TCGA-A3-3359	M0	N0	T1a
TCGA-A3-3326	M0	NX	T1a
TCGA-B0-5694	M0	N0	T3a
TCGA-BP-4790	M0	NX	T1a
TCGA-CJ-4920	M0	NX	T1b
TCGA-AK-3460	M0	NX	T1a
TCGA-B2-5633	M0	N0	T1b
TCGA-B8-A54K	MX	NX	T1a
TCGA-A3-3367	M0	N0	T1b
TCGA-BP-5000	M0	NX	T1b
TCGA-CZ-4863	M0	N0	T3b
TCGA-B0-4703	M1	N0	T3a
TCGA-CZ-5470	M0	N0	T2
TCGA-B0-4714	M1	NX	T3b
TCGA-CJ-6028	M1	NX	T3a
TCGA-CZ-5988	M0	N0	T1b
TCGA-B0-5399	M0	N0	T1b
TCGA-B0-5697	M0	N0	T1a
TCGA-B0-5812	M0	NX	T1b
TCGA-B4-5838	M0	N1	T3
TCGA-CJ-4887	M1	NX	T3a
TCGA-CW-5581	M0	NX	T1b
TCGA-BP-5200	M0	NX	T2
TCGA-BP-4998	M0	NX	T1a
TCGA-BP-4797	M0	N0	T3b
TCGA-CW-6093	M0	NX	T1a
TCGA-BP-5201	M1	N0	T3b
TCGA-B4-5834	M0	N0	T1
TCGA-G6-A8L6	MX	NX	T2a
TCGA-BP-5176	M0	NX	T1a
TCGA-CJ-4891	M0	N0	T3c
TCGA-A3-3307	M0	N0	T3b
TCGA-A3-3317	M0	N0	T2
TCGA-A3-A8CQ	MX	NX	T1a
TCGA-B8-4146	M0	NX	T1b
TCGA-B0-4699	M1	N0	T4
TCGA-CZ-4864	M0	N0	T2
TCGA-A3-3329	M0	N0	T1b
TCGA-B0-4847	M1	NX	T3a
TCGA-B0-4837	M0	N0	T1b
TCGA-B8-5552	M0	NX	T1b
TCGA-BP-5008	M0	NX	T1a
TCGA-BP-4964	M0	N0	T1a
TCGA-G6-A5PC	M1	N0	T1b
TCGA-BP-4331	M0	N0	T1a
TCGA-B8-A54F	MX	NX	T1a
TCGA-DV-5575	M0	NX	T1a
TCGA-BP-4349	M0	NX	T1a
TCGA-BP-4345	M0	N0	T3b
TCGA-CJ-4875	M1	NX	T3a
TCGA-BP-4759	M0	NX	T1a
TCGA-A3-3319	M0	NX	T1b
TCGA-CZ-5458	M0	NX	T3a
TCGA-B0-4819	M1	NX	T3b
TCGA-BP-4804	M0	NX	T1b
TCGA-A3-A6NN	MX	NX	T1a
TCGA-B0-4845	M1	NX	T3a
TCGA-B0-4839	M0	N0	T1b
TCGA-DV-5569	M0	NX	T1a
TCGA-A3-3347	M0	N1	T1b
TCGA-MM-A564	MX	NX	T2a
TCGA-B0-5701	M0	N0	T3b
TCGA-A3-3308	M0	N0	T3b
TCGA-B0-4945	M0	N0	T1a
TCGA-B0-5098	M0	NX	T1
TCGA-B8-4154	M0	N0	T1a
TCGA-B0-5703	M0	N0	T1b
TCGA-G6-A8L8	MX	NX	T1b
TCGA-B0-5097	M0	N0	T3b
TCGA-B8-5164	M0	N0	T3a
TCGA-B0-5709	M0	NX	T3a
TCGA-BP-4989	M0	N0	T3a
TCGA-CZ-4854	M0	N0	T1b
TCGA-B0-4698	M0	NX	T4
TCGA-CJ-5681	M1	NX	T3a
TCGA-BP-4782	M0	NX	T1a
TCGA-B0-4810	M0	N1	T3a
TCGA-CJ-4881	M0	NX	T3a
TCGA-BP-4170	M0	N0	T1b
TCGA-BP-4177	M0	NX	T1a
TCGA-B2-5639	M1	NX	T3
TCGA-CJ-4905	M0	NX	T1a
TCGA-CW-6097	M0	NX	T3a
TCGA-CJ-4916	M0	NX	T3a
TCGA-CZ-5455	M1	NX	T3b
TCGA-B0-4836	M1	NX	T3b
TCGA-BP-4765	M0	NX	T1a
TCGA-B0-4838	M0	N0	T1b
TCGA-CJ-5689	M0	NX	T1b
TCGA-A3-3349	M0	N0	T1b
TCGA-CJ-5672	M0	NX	T1a
TCGA-A3-3358	M0	N0	T1a
TCGA-DV-A4VX	MX	N0	T3b
TCGA-A3-3320	M0	NX	T1b
TCGA-BP-4342	M0	N0	T2
TCGA-B0-5115	M1	N0	T2
TCGA-CZ-5989	M0	N0	T2
TCGA-BP-4327	M0	N0	T2
TCGA-BP-4988	M0	N0	T1a
TCGA-B8-5549	M0	N0	T1b
TCGA-BP-4961	M0	NX	T1a
TCGA-EU-5904	M0	NX	T1
TCGA-BP-4758	M0	NX	T1a
TCGA-BP-5178	M1	NX	T3a
TCGA-B0-5400	M0	N0	T3b
TCGA-BP-4807	M0	NX	T1a
TCGA-A3-3335	M0	N0	T2a
TCGA-CZ-5454	M1	N0	T2
TCGA-BP-4798	M1	N0	T3b
TCGA-CJ-4636	M0	N0	T3a
TCGA-DV-5568	M0	NX	T1a
TCGA-B0-5700	M0	N0	T1a
TCGA-B0-4843	M0	N0	T3a
TCGA-CJ-4882	M0	NX	T3a
TCGA-DV-A4VZ	MX	NX	T1a
TCGA-AK-3431	M0	NX	T2
TCGA-AK-3426	M0	N1	T3a
TCGA-BP-5181	M0	NX	T1b
TCGA-B0-5100	M0	NX	T3a
TCGA-B8-A54I	MX	NX	T1b
TCGA-BP-4165	M0	N0	T1b
TCGA-B4-5843	M0	N0	T1
TCGA-AK-3433	M0	N0	T2
TCGA-CJ-4888	M1	NX	T3a
TCGA-3Z-A93Z	M0	N0	T1a
TCGA-EU-5907	M0	NX	T3a
TCGA-BP-4970	M0	N1	T1a
TCGA-CJ-4878	M0	NX	T3a
TCGA-B8-5550	M0	N0	T3a
TCGA-CJ-4901	M0	NX	T3b
TCGA-A3-3343	M0	N0	T2
TCGA-BP-4353	M0	N0	T1
TCGA-CJ-6032	M0	NX	T2
TCGA-A3-3374	M0	N0	T1b
TCGA-B0-4849	M0	NX	T3a
TCGA-CZ-5451	M0	N0	T2
TCGA-BP-5191	M0	N0	T3a
TCGA-CW-5583	M0	NX	T1a
TCGA-A3-3328	M0	N0	T1b
TCGA-CZ-4865	M0	NX	T1a
TCGA-BP-4985	M0	N0	T3a
TCGA-CZ-5984	M0	N0	T1b
TCGA-B8-4622	M1	N0	T3a
TCGA-CJ-4902	M0	NX	T3a
TCGA-CJ-5683	M0	NX	T1b
TCGA-BP-5010	M0	N0	T3a
TCGA-CJ-4637	M1	NX	T2b
TCGA-CW-6088	M0	N0	T1b
TCGA-CJ-5682	M1	NX	T3a
TCGA-BP-4983	M0	NX	T3a
TCGA-B0-5077	M0	N0	T1a
TCGA-A3-3363	M0	N0	T2
TCGA-A3-3306	M0	N0	T1b
TCGA-A3-3385	M0	N0	T1a
TCGA-EU-5905	M0	NX	T1
TCGA-BP-4169	M0	N0	T2
TCGA-BP-4771	M1	N0	T3a
TCGA-A3-3383	M0	NX	T1
TCGA-AK-3429	M0	N0	T2
TCGA-BP-4332	M0	N0	T3a
TCGA-B0-4693	M0	N0	T3a
TCGA-CJ-5680	M1	NX	T3a

## Sheet: KIRP
bcr_patient_barcode	stage_tnm_M	stage_tnm_N	stage_tnm_T
TCGA-UZ-A9Q0	MX	NX	T1
TCGA-SX-A7SR	M0	NX	T2a
TCGA-A4-8516	MX	NX	T3a
TCGA-P4-AAVL	MX	N0	T3b
TCGA-BQ-5891	M0	N0	T3b
TCGA-BQ-5879	M0	N1	T3b
TCGA-MH-A560	MX	NX	T1a
TCGA-PJ-A5Z8	M0	NX	T1a
TCGA-DW-7836	MX	NX	T1a
TCGA-A4-7828	M0	NX	T1a
TCGA-2Z-A9J5	MX	NX	T2
TCGA-BQ-5888	M0	N0	T1a
TCGA-B9-A8YH	MX	NX	T1a
TCGA-A4-8310	MX	NX	T3a
TCGA-DZ-6134	MX	NX	T1a
TCGA-G7-6789	MX	N2	T3a
TCGA-J7-6720	M0	N0	T1
TCGA-BQ-7059	M0	NX	T1b
TCGA-F9-A8NY	M1	N1	T4
TCGA-UZ-A9PV	MX	NX	T1
TCGA-SX-A7SL	M0	NX	T1a
TCGA-P4-AAVK	MX	N1	T3a
TCGA-A4-8311	MX	NX	T1a
TCGA-AL-3466	M1	N1	T3b
TCGA-B3-4104	M0	NX	T2
TCGA-A4-A57E	M1	N0	T2a
TCGA-G7-6793	MX	N2	T3a
TCGA-HE-7130	M0	NX	T3
TCGA-A4-8098	MX	NX	T1a
TCGA-A4-7997	M0	NX	T1b
TCGA-O9-A75Z	MX	NX	T1a
TCGA-A4-8518	MX	NX	T1a
TCGA-F9-A7Q0	M0	NX	T1b
TCGA-V9-A7HT	MX	NX	T2
TCGA-2Z-A9JG	MX	NX	T1a
TCGA-A4-7996	MX	NX	T1a
TCGA-SX-A71U	M0	NX	T1a
TCGA-A4-A48D	MX	NX	T1b
TCGA-P4-AAVM	MX	NX	T1a
TCGA-AT-A5NU	MX	NX	T1a
TCGA-BQ-5877	M1	N1	T3a
TCGA-P4-A5E8	M0	N1	T2a
TCGA-DW-7837	MX	NX	T1b
TCGA-PJ-A5Z9	MX	NX	T1b
TCGA-5P-A9K8	MX	NX	T3a
TCGA-IZ-8195	MX	NX	T2a
TCGA-HE-A5NI	M0	NX	T1a
TCGA-A4-A5Y1	MX	N1	T1b
TCGA-2Z-A9JI	MX	NX	T3a
TCGA-5P-A9JU	M0	N0	T3a
TCGA-MH-A855	MX	NX	T2b
TCGA-F9-A4JJ	MX	NX	T3a
TCGA-SX-A71R	M0	N0	T1a
TCGA-P4-A5E7	MX	NX	T1b
TCGA-P4-A5ED	MX	NX	T1a
TCGA-A4-A5Y0	MX	NX	T1b
TCGA-A4-A5DU	MX	NX	T1a
TCGA-B9-A5W9	MX	NX	T1b
TCGA-UZ-A9PL	MX	NX	T2
TCGA-G7-A8LB	MX	NX	T2a
TCGA-P4-A5EB	MX	NX	T1b
TCGA-G7-6796	MX	NX	T1a
TCGA-BQ-5887	M0	N0	T3a
TCGA-UZ-A9PK	MX	NX	T1
TCGA-BQ-5881	M0	NX	T1a
TCGA-BQ-7049	M0	NX	T1a
TCGA-UZ-A9PZ	MX	NX	T3a
TCGA-A4-7584	MX	NX	T1a
TCGA-GL-A9DE	MX	NX	T1b
TCGA-Y8-A8S0	MX	NX	T1a
TCGA-2Z-A9J8	MX	NX	T1b
TCGA-SX-A7SM	M1	N1	T3a
TCGA-EV-5903	M0	NX	T1a
TCGA-BQ-7051	M0	N0	T2
TCGA-2Z-A9J2	MX	NX	T1a
TCGA-BQ-7045	M0	N0	T1b
TCGA-Y8-A896	MX	NX	T3a
TCGA-SX-A71W	M0	NX	T1b
TCGA-BQ-7060	M0	NX	T1a
TCGA-HE-7129	M0	NX	T2
TCGA-GL-8500	MX	NX	T1b
TCGA-2Z-A9JD	MX	NX	T1a
TCGA-5P-A9K0	MX	NX	T1a
TCGA-A4-7915	MX	N0	T2b
TCGA-SX-A7SQ	M0	NX	T1
TCGA-BQ-7061	M0	NX	T1b
TCGA-UZ-A9PQ	MX	N1	T2
TCGA-IA-A40X	MX	NX	T1a
TCGA-AL-3468	M0	NX	T2
TCGA-Y8-A897	MX	N0	T1a
TCGA-F9-A97G	M0	N0	T3
TCGA-BQ-5886	M0	NX	T3a
TCGA-5P-A9KH	MX	NX	T1a
TCGA-2Z-A9JR	MX	NX	T1a
TCGA-2Z-A9J1	MX	N0	T1a
TCGA-EV-5902	M0	NX	T1
TCGA-DW-7838	MX	NX	T1b
TCGA-G7-6792	MX	NX	T1b
TCGA-DW-7839	MX	NX	T1b
TCGA-DZ-6133	MX	NX	T1a
TCGA-BQ-7053	M0	NX	T3
TCGA-AL-3472	M0	N0	T2
TCGA-2Z-A9JS	MX	NX	T1a
TCGA-GL-A59R	MX	N0	T3c
TCGA-AL-3471	M0	NX	T1b
TCGA-BQ-5875	M0	NX	T3a
TCGA-KV-A74V	M0	N0	T1a
TCGA-GL-A9DD	MX	NX	T1a
TCGA-DW-7841	MX	NX	T1b
TCGA-Y8-A8S1	MX	NX	T1a
TCGA-5P-A9JW	MX	NX	T1a
TCGA-B1-A656	M0	N0	T1a
TCGA-BQ-5884	M0	NX	T1a
TCGA-G7-6797	MX	NX	T1a
TCGA-GL-7773	MX	NX	T1a
TCGA-G7-A8LE	MX	NX	T1a
TCGA-G7-7501	MX	N1	T3a
TCGA-KV-A6GD	M0	NX	T1b
TCGA-IZ-A6M8	MX	NX	T1a
TCGA-UZ-A9PU	MX	NX	T1b
TCGA-2Z-A9J3	MX	NX	T2
TCGA-GL-A59T	MX	NX	T1b
TCGA-P4-A5E6	MX	N1	T1b
TCGA-2Z-A9J9	MX	NX	T1a
TCGA-UZ-A9PX	MX	N0	T1
TCGA-BQ-5880	M0	N1	T3a
TCGA-UN-AAZ9	MX	N0	T1b
TCGA-A4-7585	M0	N0	T3a
TCGA-DW-7840	MX	NX	T1b
TCGA-B3-4103	M0	NX	T1a
TCGA-B3-3926	M0	NX	T1
TCGA-BQ-7046	M0	NX	T1a
TCGA-Y8-A8RY	MX	NX	T1b
TCGA-Y8-A894	MX	NX	T1a
TCGA-2K-A9WE	M0	NX	T2b
TCGA-B9-A8YI	MX	NX	T1b
TCGA-J7-8537	M0	N1	T3
TCGA-2Z-A9JT	MX	NX	T1a
TCGA-HE-A5NK	M0	NX	T1b
TCGA-2Z-A9JO	MX	N0	T1b
TCGA-GL-7966	MX	N1	T3
TCGA-BQ-5878	M0	N1	T3a
TCGA-B1-A654	M0	NX	T1a
TCGA-P4-AAVO	MX	NX	T1b
TCGA-GL-A9DC	MX	N0	T1b
TCGA-BQ-5889	M1	N1	T3b
TCGA-5P-A9K3	MX	NX	T2
TCGA-GL-6846	MX	N1	T4
TCGA-BQ-5894	M1	N1	T3b
TCGA-KV-A6GE	MX	NX	T1a
TCGA-AL-A5DJ	MX	NX	T3a
TCGA-Q2-A5QZ	MX	NX	T3a
TCGA-2Z-A9JN	MX	NX	T1a
TCGA-2Z-A9JK	MX	NX	T3a
TCGA-A4-A5XZ	MX	NX	T2a
TCGA-Y8-A895	MX	NX	T1b
TCGA-B1-A47M	MX	NX	T3a
TCGA-A4-A4ZT	MX	NX	T1b
TCGA-B1-A655	M0	N0	T1a
TCGA-B3-A6W5	MX	NX	T1
TCGA-B1-5398	M0	N0	T3b
TCGA-UZ-A9PJ	MX	NX	T1a
TCGA-G7-A8LC	MX	NX	T1a
TCGA-A4-A7UZ	MX	N1	T3a
TCGA-A4-8515	MX	NX	T1a
TCGA-5P-A9K6	MX	NX	T1a
TCGA-DW-7834	MX	NX	T1
TCGA-IA-A40Y	MX	N1	T3a
TCGA-2Z-A9JE	MX	NX	T1a
TCGA-B3-3925	M0	NX	T3a
TCGA-MH-A55W	MX	NX	T1b
TCGA-5P-A9KC	MX	NX	T1b
TCGA-BQ-5883	M0	NX	T1a
TCGA-BQ-7062	M0	NX	T1a
TCGA-2Z-A9J6	MX	NX	T1a
TCGA-BQ-5893	M1	N1	T3a
TCGA-UZ-A9PS	MX	NX	T2
TCGA-UZ-A9PM	MX	N0	T2
TCGA-SX-A71V	M0	NX	T1
TCGA-SX-A7SN	M0	NX	T1b
TCGA-2Z-A9JQ	MX	NX	T1a
TCGA-IZ-8196	MX	NX	T1a
TCGA-5P-A9KA	MX	NX	T1a
TCGA-AL-7173	M0	N2	T3
TCGA-BQ-5885	M0	N0	T3
TCGA-5P-A9KE	M0	NX	T1b
TCGA-DZ-6132	MX	NX	T1a
TCGA-2Z-A9JP	MX	NX	T1a
TCGA-A4-8630	MX	NX	T1b
TCGA-WN-AB4C	MX	NX	T1a
TCGA-MH-A562	MX	NX	T1a
TCGA-UZ-A9PR	MX	NX	T1b
TCGA-5P-A9K4	MX	NX	T1b
TCGA-BQ-7050	M0	N0	T1a
TCGA-2Z-A9JJ	M0	NX	T1a
TCGA-2Z-A9JM	MX	NX	T1a
TCGA-MH-A854	MX	NX	T1b
TCGA-UZ-A9PP	MX	NX	T1a
TCGA-SX-A7SU	M0	NX	T1
TCGA-MH-A55Z	MX	NX	T1b
TCGA-B1-A47N	MX	NX	T1a
TCGA-BQ-5892	M0	N0	T1b
TCGA-IA-A83V	MX	NX	T1b
TCGA-SX-A7SP	M0	N0	T1b
TCGA-A4-7583	M0	N0	T1
TCGA-UZ-A9Q1	MX	NX	T1b
TCGA-UZ-A9PN	MX	NX	T3
TCGA-HE-A5NJ	M0	NX	T1b
TCGA-G7-A8LD	MX	N1	T3a
TCGA-A4-A772	MX	NX	T1b
TCGA-BQ-7055	M0	NX	T1a
TCGA-HE-7128	MX	NX	T1
TCGA-MH-A857	M0	NX	T1a
TCGA-BQ-5890	M0	N0	T3a
TCGA-AL-3467	M0	NX	T1b
TCGA-DW-5560	M0	NX	T1b
TCGA-B3-8121	MX	NX	T1
TCGA-SX-A71S	M0	NX	T1
TCGA-UZ-A9PO	MX	NX	T1a
TCGA-B9-A5W8	M0	NX	T2b
TCGA-MH-A856	M0	NX	T1a
TCGA-G7-7502	MX	NX	T1b
TCGA-G7-A4TM	MX	NX	T1a
TCGA-A4-A6HP	MX	NX	T1a
TCGA-2Z-A9JL	MX	NX	T1a
TCGA-IA-A83S	MX	NX	TX
TCGA-2Z-A9J7	M1	NX	T2
TCGA-A4-7732	MX	NX	T2a
TCGA-MH-A561	MX	NX	T1a
TCGA-DW-7842	MX	NX	T1a
TCGA-4A-A93W	M0	N0	T1a
TCGA-DZ-6135	MX	NX	T1a
TCGA-BQ-5882	M0	N0	T3b
TCGA-IA-A83W	M0	N0	T1
TCGA-5P-A9K9	MX	N2	T3a
TCGA-B1-A47O	MX	N0	T1b
TCGA-IZ-A6M9	MX	NX	T1a
TCGA-PJ-A8JU	MX	NX	T1a
TCGA-IA-A83T	MX	NX	TX
TCGA-SX-A7SS	M0	N0	T1
TCGA-WN-A9G9	MX	NX	T1b
TCGA-B9-4617	M0	NX	T1a
TCGA-P4-A5EA	MX	N1	T3a
TCGA-B9-7268	M0	N0	T2
TCGA-DW-5561	M0	NX	T1a
TCGA-G7-6790	MX	NX	T1a
TCGA-J7-A8I2	M0	N0	T1b
TCGA-A4-8312	MX	NX	T1
TCGA-5P-A9JY	MX	NX	T2
TCGA-IA-A40U	MX	N0	T3b
TCGA-SX-A7SO	M0	NX	T1b
TCGA-HE-A5NL	MX	NX	T1a
TCGA-AL-3473	M0	N0	T2
TCGA-A4-7287	MX	NX	T1
TCGA-BQ-5876	M0	NX	T1a
TCGA-DW-7963	MX	N0	T1b
TCGA-BQ-7044	M0	NX	T3a
TCGA-BQ-7048	M0	N0	T3a
TCGA-F9-A7VF	M0	NX	T1a
TCGA-Y8-A8RZ	MX	N0	T1
TCGA-5P-A9KF	MX	N0	T1a
TCGA-5P-A9K2	MX	NX	T1b
TCGA-A4-8517	MX	NX	T1a
TCGA-G7-6795	MX	N0	T1a
TCGA-BQ-7056	M0	N0	T3b
TCGA-A4-7734	MX	NX	T1a
TCGA-B1-A657	M0	N0	T1b
TCGA-4A-A93X	MX	N1	T3a
TCGA-A4-7288	MX	NX	T1a
TCGA-DZ-6131	MX	N0	T3a
TCGA-4A-A93Y	M0	N0	T2b
TCGA-GL-A4EM	MX	NX	T1b
TCGA-EV-5901	M0	NX	T1
TCGA-Y8-A898	MX	NX	T1a
TCGA-B1-7332	MX	NX	T2a

## Sheet: LIHC
bcr_patient_barcode	stage_tnm_M	stage_tnm_N	stage_tnm_T
TCGA-ZS-A9CF	MX	NX	T2
TCGA-DD-AACV	M0	N0	T1
TCGA-DD-AACP	M0	N0	T1
TCGA-DD-AAE0	M0	N0	T3a
TCGA-DD-A39Y	M0	NX	T1
TCGA-DD-AAE3	M0	N0	T1
TCGA-ES-A2HS	MX	NX	T1
TCGA-CC-A5UC	M0	N0	T3
TCGA-WJ-A86L	MX	NX	T1
TCGA-DD-AADM	M0	N0	T2
TCGA-5R-AAAM	M0	N0	T2
TCGA-CC-A7IH	M0	N0	T3
TCGA-G3-A5SJ	M0	NX	T1
TCGA-ZP-A9CZ	MX	NX	T1
TCGA-DD-A4NJ	M0	N0	T2
TCGA-WX-AA44	MX	NX	T1
TCGA-DD-AACQ	M0	N0	T2
TCGA-CC-5264	M0	N0	T3
TCGA-DD-A4NB	M0	N0	T1
TCGA-DD-AAD0	M0	N0	T1
TCGA-ED-A459	M0	N0	T2
TCGA-T1-A6J8	M0	NX	T1
TCGA-DD-A39W	M0	N0	T3
TCGA-KR-A7K7	M0	N0	T2
TCGA-G3-A7M7	MX	NX	T1
TCGA-G3-A5SI	M0	N0	T2
TCGA-G3-AAV1	M0	N0	T4
TCGA-ES-A2HT	MX	NX	T1
TCGA-DD-A4NH	M0	N0	T3b
TCGA-DD-AAVS	M0	N0	T1
TCGA-G3-AAV0	M0	N0	T1
TCGA-FV-A3R3	MX	NX	T1
TCGA-FV-A496	M0	NX	T1
TCGA-BC-A69I	M0	N0	T1
TCGA-RC-A6M5	M0	N1	T1
TCGA-KR-A7K2	M0	N0	T1
TCGA-RC-A6M4	MX	NX	T3
TCGA-NI-A4U2	MX	NX	T3
TCGA-DD-AACG	M0	N0	T2
TCGA-G3-A25U	M0	N0	T1
TCGA-BC-A216	M0	NX	T3
TCGA-CC-5263	M0	N0	T3
TCGA-FV-A3R2	MX	NX	T1
TCGA-GJ-A3OU	MX	NX	T1
TCGA-BW-A5NQ	MX	NX	T1
TCGA-BC-A10X	MX	N0	T3a
TCGA-CC-A8HV	M0	N0	T2
TCGA-DD-AAD2	M0	N0	T1
TCGA-DD-A11A	M0	N0	T1
TCGA-CC-A5UE	M0	N0	T4
TCGA-WQ-AB4B	M0	NX	T2
TCGA-G3-AAV5	M0	N0	T2
TCGA-CC-A1HT	M0	N0	T3
TCGA-2Y-A9GS	MX	NX	T2
TCGA-BW-A5NP	M1	N0	T2
TCGA-CC-A9FS	M0	N0	T2
TCGA-MI-A75C	M0	N0	T1
TCGA-G3-A3CH	M0	N0	T3a
TCGA-ED-A8O6	M0	N0	T3a
TCGA-CC-5259	M0	N0	T4
TCGA-DD-AAD1	M0	N0	T1
TCGA-DD-AAE1	M0	N0	T1
TCGA-BC-A3KF	M0	NX	T1
TCGA-RC-A6M3	M0	N0	T2
TCGA-UB-AA0U	MX	NX	T2
TCGA-EP-A2KB	MX	NX	T1
TCGA-ED-A7PY	M0	NX	T2
TCGA-DD-AAVQ	M0	N0	T1
TCGA-KR-A7K0	M0	N0	T1
TCGA-ZS-A9CG	MX	NX	T2
TCGA-CC-A7II	M0	N0	T3
TCGA-DD-AADW	M0	N0	T1
TCGA-DD-A73B	M0	N0	T1
TCGA-5C-AAPD	M0	N0	T2
TCGA-DD-AADQ	M0	N0	T2
TCGA-DD-AACM	M0	N0	T2
TCGA-DD-AADV	M0	N0	T1
TCGA-DD-AACS	M0	N0	T1
TCGA-DD-AACZ	M0	N0	T1
TCGA-DD-AADJ	M0	N0	T1
TCGA-DD-AACN	M0	N0	T1
TCGA-DD-AACD	M0	N0	T1
TCGA-G3-A25T	M0	N0	T3
TCGA-DD-AADD	M0	N0	T1
TCGA-DD-A3A8	M0	N0	T2
TCGA-LG-A9QC	M0	NX	T1
TCGA-DD-A39Z	M0	NX	T2
TCGA-MI-A75G	M0	N0	T2
TCGA-BD-A2L6	MX	NX	T2
TCGA-CC-A3M9	M0	N0	T3
TCGA-WX-AA46	MX	NX	T2
TCGA-DD-A3A5	M0	N0	T3
TCGA-G3-AAV3	M0	N0	T2
TCGA-MR-A520	MX	NX	T1
TCGA-G3-AAV7	M0	N0	T2
TCGA-DD-A4NR	M0	N0	T1
TCGA-K7-A5RG	MX	NX	T1
TCGA-DD-A11C	M0	N0	T1
TCGA-G3-A6UC	M0	N0	T3b
TCGA-DD-A73A	M0	N0	T1
TCGA-EP-A3RK	MX	NX	T3a
TCGA-DD-AADN	MX	NX	T1
TCGA-2Y-A9H0	M0	N0	T3
TCGA-PD-A5DF	M0	N0	T4
TCGA-DD-AA3A	MX	N0	T1
TCGA-DD-A39X	M0	NX	T1
TCGA-CC-5261	M0	N0	T2
TCGA-DD-AAEI	M0	N0	T1
TCGA-G3-A7M9	MX	NX	T3b
TCGA-DD-A4NG	M0	NX	T3a
TCGA-GJ-A9DB	MX	N0	T1
TCGA-BC-A8YO	M0	N0	T4
TCGA-G3-AAV6	M0	N0	T3a
TCGA-DD-A1E9	M0	N0	T1
TCGA-G3-A3CK	M0	N0	T1
TCGA-DD-AAE7	M0	N0	T1
TCGA-BD-A3ER	MX	NX	T2
TCGA-UB-A7MA	M0	N0	T2b
TCGA-G3-A7M6	MX	NX	T1
TCGA-DD-AADG	M0	N0	T3a
TCGA-DD-AAVZ	M0	N0	T1
TCGA-DD-AACU	M0	N0	T1
TCGA-DD-AACC	M0	N0	T1
TCGA-G3-A7M8	MX	NX	T1
TCGA-DD-A3A6	M0	N0	T2
TCGA-ZP-A9D1	MX	NX	T1
TCGA-2Y-A9GZ	MX	NX	T2
TCGA-2Y-A9H7	MX	N0	T1
TCGA-DD-AACW	M0	N0	T1
TCGA-HP-A5MZ	M0	NX	T1
TCGA-EP-A3JL	MX	NX	T1
TCGA-O8-A75V	MX	NX	T1
TCGA-DD-A73D	MX	NX	T2
TCGA-WQ-A9G7	M0	NX	T3a
TCGA-BW-A5NO	MX	NX	T3a
TCGA-DD-AAD5	M0	N0	T1
TCGA-DD-A1EG	M0	N0	T1
TCGA-XR-A8TE	MX	N0	T3
TCGA-CC-A3MB	M0	N0	T3
TCGA-DD-AACX	M0	N0	T2
TCGA-2Y-A9HB	MX	NX	T1
TCGA-CC-A3MA	M0	N0	T3
TCGA-DD-AACA	M0	N0	T1
TCGA-BC-A110	MX	NX	T1
TCGA-DD-AAC8	M0	N0	T1
TCGA-UB-A7MC	MX	N0	T3a
TCGA-DD-A115	M0	N0	T3
TCGA-ZS-A9CE	MX	NX	T2
TCGA-RC-A7SK	M0	N0	T1
TCGA-FV-A2QR	M0	N0	T1
TCGA-DD-AACF	M0	N0	T1
TCGA-DD-A1EB	M0	N0	T1
TCGA-ED-A66Y	M0	N0	T3a
TCGA-CC-A8HS	M0	N1	T3
TCGA-QA-A7B7	MX	NX	T2
TCGA-DD-A3A9	M1	N0	T4
TCGA-BC-A10Z	MX	N0	T1
TCGA-2Y-A9GT	MX	NX	T1
TCGA-DD-A11D	M0	N0	T1
TCGA-DD-AAVW	M0	N0	T1
TCGA-DD-A1EA	M0	N0	T2
TCGA-BC-4072	M0	N0	T3
TCGA-DD-AAVV	M0	N0	T2
TCGA-DD-AAEG	M0	N0	T1
TCGA-2Y-A9HA	MX	NX	T2
TCGA-UB-A7MD	MX	N0	T1
TCGA-G3-A3CI	M0	N0	T1
TCGA-G3-A25S	M0	N0	T1
TCGA-CC-A7IE	M0	N0	T3
TCGA-DD-A4NN	M0	N0	T1
TCGA-DD-A4NL	M0	N0	T1
TCGA-DD-AACT	M0	N0	T1
TCGA-DD-AADO	M0	N0	T1
TCGA-CC-A9FU	M0	N0	T3a
TCGA-DD-A3A3	M0	N0	T1
TCGA-ZP-A9D4	MX	NX	T1
TCGA-DD-A39V	M0	NX	T2
TCGA-DD-AAW2	M0	N0	T1
TCGA-DD-AAEH	M0	N0	T1
TCGA-G3-AAUZ	M0	N0	T1
TCGA-DD-A4NA	M0	N1	T2
TCGA-DD-AADI	M0	N0	T1
TCGA-2Y-A9GX	MX	NX	T1
TCGA-DD-AAVR	M0	N0	T1
TCGA-CC-A8HT	M0	N0	T3
TCGA-DD-A1EL	M0	N0	T2
TCGA-4R-AA8I	MX	NX	T2
TCGA-FV-A3I0	M0	NX	T2
TCGA-HP-A5N0	M0	NX	TX
TCGA-ZP-A9D0	MX	NX	T1
TCGA-LG-A9QD	M0	N0	T3a
TCGA-DD-A3A2	M0	N0	T1
TCGA-G3-AAV4	M0	N0	T1
TCGA-K7-A6G5	MX	N0	T1
TCGA-DD-AADF	M0	N0	T1
TCGA-DD-AAD3	M0	N0	T1
TCGA-DD-A3A4	M0	N0	T3
TCGA-DD-AAVX	M0	N0	T2
TCGA-DD-A118	M0	N0	T2
TCGA-2Y-A9H3	MX	NX	T2
TCGA-DD-AACB	M0	N0	T1
TCGA-KR-A7K8	M0	N0	T1
TCGA-DD-AADU	M0	N0	T2
TCGA-K7-AAU7	MX	NX	T2a
TCGA-DD-A113	M0	N0	T2
TCGA-2V-A95S	MX	NX	T2
TCGA-ZP-A9CV	MX	NX	T1
TCGA-BC-A10U	MX	NX	T2
TCGA-DD-AAW1	M0	N0	T3
TCGA-G3-A5SM	M0	NX	T2
TCGA-XR-A8TD	M0	N0	T3
TCGA-BC-A3KG	M0	N0	T2
TCGA-CC-A7IL	M0	N0	T3
TCGA-BC-4073	MX	N0	T3
TCGA-DD-A73F	M0	N0	T1
TCGA-2Y-A9H5	MX	N0	T1
TCGA-DD-AAED	M0	N0	T1
TCGA-DD-A1EH	M0	N0	T3
TCGA-FV-A495	M0	NX	T2
TCGA-FV-A3I1	MX	N0	T2
TCGA-BC-A10Q	MX	NX	T2
TCGA-DD-AADB	M0	N0	T1
TCGA-DD-AAD6	M0	N0	T3a
TCGA-DD-A11B	M0	N0	T1
TCGA-ED-A7XP	M0	N0	T2
TCGA-DD-AAE9	M0	N0	T1
TCGA-RC-A7S9	M0	N0	T1
TCGA-DD-AAEE	M0	N0	T1
TCGA-CC-A123	M0	N0	T3
TCGA-2Y-A9H1	MX	NX	T1
TCGA-DD-A4NQ	M0	N0	T2
TCGA-FV-A2QQ	MX	N0	T1
TCGA-3K-AAZ8	MX	NX	T3b
TCGA-UB-A7MF	MX	NX	T3a
TCGA-CC-A9FV	M0	N0	T3
TCGA-WX-AA47	MX	NX	T3a
TCGA-K7-A5RF	MX	NX	T1
TCGA-DD-AACI	M0	N0	T2
TCGA-DD-A119	M1	N0	T3a
TCGA-2Y-A9GY	MX	NX	T2
TCGA-G3-A5SL	M0	NX	T2
TCGA-DD-AAVP	M0	N0	T1
TCGA-DD-A4ND	M0	N0	T1
TCGA-DD-AAE4	M0	N0	T1
TCGA-DD-AAVU	M0	N0	T2
TCGA-G3-A25X	M0	N0	T2
TCGA-ED-A82E	M0	N0	T3a
TCGA-NI-A8LF	MX	NX	T1
TCGA-ED-A7XO	M0	N0	T3a
TCGA-G3-A3CJ	M0	N0	T2
TCGA-DD-A1EK	M1	N0	T4
TCGA-2Y-A9GU	MX	NX	T1
TCGA-GJ-A6C0	MX	NX	T2
TCGA-XR-A8TF	MX	NX	T1
TCGA-CC-A8HU	M0	N0	T3
TCGA-DD-A4NV	M0	N0	T3
TCGA-DD-AACE	M0	N0	T1
TCGA-2Y-A9GW	MX	N0	T1
TCGA-EP-A2KA	MX	NX	T3a
TCGA-RC-A7SF	M0	N0	T1
TCGA-ED-A7PZ	M0	NX	T2
TCGA-RC-A7SH	M0	N0	T2
TCGA-EP-A12J	MX	NX	T1
TCGA-G3-A5SK	M0	NX	T1
TCGA-DD-A4NI	M0	NX	T2
TCGA-DD-AAE2	M0	N0	T1
TCGA-UB-A7ME	MX	NX	T1
TCGA-5R-AA1D	M0	N0	T3a
TCGA-LG-A6GG	M0	NX	T2
TCGA-DD-A116	M0	N0	T3
TCGA-DD-A3A1	M0	N0	T3b
TCGA-CC-5258	M0	N0	T2
TCGA-DD-AADC	M0	N0	T1
TCGA-G3-A25V	M0	N0	T1
TCGA-BC-A5W4	M0	NX	T3a
TCGA-DD-AADK	M0	N0	T2
TCGA-DD-A1EF	M0	N0	T1
TCGA-G3-AAV2	M0	N0	T1
TCGA-CC-A7IK	M0	N0	T3
TCGA-BD-A3EP	M0	N0	T1
TCGA-ED-A627	M0	NX	T1
TCGA-CC-A7IJ	M0	N0	T2
TCGA-BC-A10R	MX	NX	T3
TCGA-BC-A10T	MX	NX	T4
TCGA-5C-A9VG	M0	N0	T2
TCGA-DD-AAW0	M0	N0	T1
TCGA-ZP-A9CY	MX	NX	T1
TCGA-DD-A1EE	M0	N0	T3
TCGA-DD-A1ED	M0	N0	T1
TCGA-DD-AACH	M0	N0	T2
TCGA-BC-A217	M0	NX	T2
TCGA-DD-A3A0	M0	NX	T1
TCGA-CC-5260	M0	N0	T4
TCGA-ED-A97K	M0	N0	T3a
TCGA-2Y-A9H8	MX	NX	T1
TCGA-DD-AADY	M0	N0	T1
TCGA-DD-A1EJ	M0	N1	T1
TCGA-DD-AACY	M0	N0	T1
TCGA-UB-A7MB	MX	NX	T2
TCGA-CC-A9FW	M0	N0	T3
TCGA-FV-A4ZQ	M0	NX	T1
TCGA-DD-AAEA	M0	N0	T1
TCGA-DD-AAVY	M0	N0	T3
TCGA-DD-AADA	M0	N0	T1
TCGA-BC-A69H	M0	NX	T2
TCGA-BC-A10S	MX	NX	T3
TCGA-G3-A25W	M0	N0	T3b
TCGA-DD-AAC9	M0	N0	T1
TCGA-RC-A7SB	M0	N0	T2
TCGA-MI-A75I	MX	NX	T2
TCGA-DD-A73C	M0	N0	T3a
TCGA-DD-A3A7	M0	N0	T3b
TCGA-DD-A4NF	M0	N0	T1
TCGA-CC-A3MC	M0	N0	T3
TCGA-5C-A9VH	M0	N0	T1
TCGA-BC-A112	MX	NX	T3
TCGA-ZP-A9D2	MX	NX	T2
TCGA-CC-A5UD	M0	N0	T3
TCGA-2Y-A9H2	MX	N0	T1
TCGA-DD-AAW3	M0	N0	T1
TCGA-DD-AACO	M0	N0	T1
TCGA-5R-AA1C	M0	N0	T2
TCGA-2Y-A9H9	MX	N0	T1
TCGA-CC-A7IG	M0	N0	T2
TCGA-FV-A4ZP	M0	NX	T3
TCGA-DD-AAEB	M0	N0	T1
TCGA-DD-A73G	M0	N0	T1
TCGA-DD-A4NK	M0	N0	T3
TCGA-ED-A7PX	M0	NX	T2
TCGA-DD-AADS	M0	N0	T1
TCGA-G3-A7M5	MX	NX	T1
TCGA-DD-A1EI	M0	N0	T1
TCGA-MI-A75E	M0	N0	T4
TCGA-CC-5262	M0	N0	T4
TCGA-XR-A8TG	M0	NX	T1
TCGA-DD-AADL	M0	N0	T1
TCGA-2Y-A9GV	MX	NX	T1
TCGA-FV-A23B	M0	N0	T2
TCGA-EP-A2KC	MX	NX	T1
TCGA-BC-A10W	MX	NX	T4
TCGA-DD-AADE	M0	N0	T1
TCGA-DD-A1EC	M0	N0	T1
TCGA-DD-AAD8	M0	N0	T1
TCGA-DD-AADR	M0	N0	T1
TCGA-CC-A7IF	M0	N0	T3
TCGA-DD-A73E	M0	N0	T1
TCGA-ED-A8O5	M0	N0	T3a
TCGA-G3-A25Y	M0	N0	T1
TCGA-DD-AAEK	M0	N0	T2
TCGA-2Y-A9H4	MX	N0	T1
TCGA-DD-AACK	M0	N0	T1
TCGA-XR-A8TC	MX	NX	T1
TCGA-DD-A4NP	M0	N0	T1
TCGA-2Y-A9H6	MX	NX	T1
TCGA-EP-A26S	MX	N0	T1
TCGA-YA-A8S7	MX	N0	T3a
TCGA-DD-AACL	M0	N0	T1
TCGA-ZS-A9CD	MX	NX	T2
TCGA-DD-AADP	M0	N0	T1
TCGA-ED-A4XI	M0	N0	T2
TCGA-DD-AAE8	M0	N0	T1
TCGA-RC-A6M6	M0	NX	T2
TCGA-DD-AACJ	M0	N0	T2
TCGA-DD-A4NO	M0	N0	T1
TCGA-DD-A4NE	M0	N0	T3a
TCGA-G3-A25Z	M0	N0	T1
TCGA-BC-A10Y	MX	NX	T4
TCGA-DD-A4NS	M0	N0	T1
TCGA-G3-A3CG	M0	N0	T1
TCGA-MR-A8JO	MX	N0	T1
TCGA-DD-AAE6	M0	N0	T1
TCGA-ED-A5KG	M0	N0	T2
TCGA-ED-A66X	M0	N0	T3a
TCGA-RG-A7D4	M0	N0	T2

[truncated: 4 more sheets: LUAD, LUSC, READ, STAD]
